# Supplementary material for: 1-(4-tert-Butyl­benz­yl)-3-(3,4,5-tri­methoxy­benz­yl)benzimidazolium bromide monohydrate
Source: Acta Crystallogr Sect E Struct Rep Online. 2008 Dec 24;65(Pt 1):o208–9. doi: 10.1107/S1600536808043250 (PMC2968113; doi:10.1107/S1600536808043250)
Supplement: Supplementary file 2 [file e-65-0o208-Isup2.hkl]

# 
# h,k,l, Fc-squared, Fo-squared, sigma(Fo-squared) and status flag 
# 
data_I
_shelx_title ' s1689 in P-1' 
_shelx_refln_list_code          4 
_shelx_F_calc_maximum      147.77 
_exptl_crystal_F_000       568.00 
_reflns_d_resolution_high  0.8395 
 
loop_ 
 _symmetry_equiv_pos_as_xyz 
 'x, y, z' 
 '-x, -y, -z' 
 
_cell_length_a    10.3890 
_cell_length_b    10.4364 
_cell_length_c    14.0384 
_cell_angle_alpha 109.791 
_cell_angle_beta   90.698 
_cell_angle_gamma 103.574 
 
_shelx_F_squared_multiplier     1.000 
 
loop_ 
 _refln_index_h 
 _refln_index_k 
 _refln_index_l 
 _refln_F_squared_calc 
 _refln_F_squared_meas 
 _refln_F_squared_sigma 
 _refln_observed_status 
   2   0   0     1919.98     1776.43     28.55 o 
   3   0   0     3792.99     3761.63     41.26 o 
   4   0   0       26.85        9.45      3.18 o 
   5   0   0      216.75      159.90      8.46 o 
   6   0   0     1491.94     1472.02     12.25 o 
   7   0   0       47.07       46.61      4.23 o 
   8   0   0      508.22      532.34      9.83 o 
   9   0   0       11.65        7.06      2.73 o 
  10   0   0       79.59       76.07      6.06 o 
  11   0   0       31.78       29.55      4.07 o 
 -12   1   0       30.66       30.06      4.64 o 
 -11   1   0       64.47       53.89      5.24 o 
 -10   1   0      324.91      332.68      9.79 o 
  -9   1   0       39.02       41.73      5.98 o 
  -8   1   0       69.35       79.53      5.63 o 
  -7   1   0     1227.47     1271.78     12.03 o 
  -6   1   0     1436.95     1496.81     22.50 o 
  -5   1   0       56.37       40.10      3.13 o 
  -4   1   0     3333.49     3363.06     13.87 o 
  -3   1   0     1356.49     1344.52     13.52 o 
  -2   1   0     2452.02     2569.21     33.88 o 
   1   1   0     1617.13     1569.11     14.86 o 
   3   1   0       15.00        4.21      4.17 o 
   4   1   0     3123.28     3111.87     18.19 o 
   5   1   0       13.24       15.94      4.29 o 
   6   1   0      252.85      224.02      5.94 o 
   7   1   0      165.47      154.19      5.50 o 
   8   1   0      635.46      659.54     11.27 o 
   9   1   0       38.45       22.38      4.75 o 
  10   1   0       39.43       35.88      4.06 o 
  11   1   0        0.15        1.85      2.16 o 
 -12   2   0       41.40       39.42      4.15 o 
 -11   2   0        4.15        0.02      1.74 o 
 -10   2   0        7.36        9.44      3.44 o 
  -9   2   0     1254.91     1366.72     20.77 o 
  -8   2   0        2.40        8.09      2.82 o 
  -7   2   0       66.96       51.60      4.06 o 
  -6   2   0       65.31       53.56      4.38 o 
  -5   2   0     2043.70     2093.36     22.06 o 
  -4   2   0     4218.10     4230.20     15.29 o 
  -3   2   0     3146.90     3132.32     24.63 o 
  -2   2   0     3639.74     3700.37     19.34 o 
  -1   2   0      239.63      280.18      6.29 o 
   0   2   0     1446.70     1569.86     12.12 o 
   1   2   0      502.44      455.69      8.08 o 
   3   2   0       14.44        6.40      4.05 o 
   4   2   0       68.35       50.66      5.37 o 
   5   2   0     1623.39     1761.69     17.77 o 
   6   2   0      257.92      228.75      7.43 o 
   7   2   0       10.44        5.36      3.14 o 
   8   2   0      164.47      157.30      8.63 o 
   9   2   0      314.48      311.55     12.85 o 
  10   2   0       58.90       54.09      5.42 o 
  11   2   0        1.66        8.29      2.98 o 
 -12   3   0        0.38        0.17      1.14 o 
 -11   3   0      111.28      113.88      6.71 o 
 -10   3   0       86.42       91.53      5.11 o 
  -9   3   0       10.84       10.88      2.05 o 
  -8   3   0      146.77      144.57      4.60 o 
  -7   3   0      709.61      658.08      9.93 o 
  -6   3   0      329.17      331.00      8.54 o 
  -5   3   0     4769.11     5206.60     55.97 o 
  -4   3   0      473.99      495.44     11.73 o 
  -3   3   0      685.85      618.34     15.83 o 
  -2   3   0      861.96      862.22     15.31 o 
  -1   3   0     6631.23     6459.52     21.00 o 
   0   3   0      951.73      912.88     10.68 o 
   1   3   0     1261.99     1220.80     13.83 o 
   2   3   0        7.29       -1.43      5.48 o 
   3   3   0     2927.13     3118.75     35.85 o 
   4   3   0      261.89      237.66      7.49 o 
   5   3   0      146.39      120.45      6.69 o 
   6   3   0      693.40      725.92     11.74 o 
   7   3   0       87.97       97.77      5.09 o 
   8   3   0       12.33       11.42      3.93 o 
   9   3   0        6.27        8.04      2.64 o 
  10   3   0        3.76        7.29      2.64 o 
 -12   4   0        2.08        1.55      2.85 o 
 -11   4   0      138.26      120.33     29.02 o 
 -10   4   0       51.06       48.62     10.73 o 
  -9   4   0      357.43      371.27     18.00 o 
  -8   4   0      136.45      131.55     33.32 o 
  -7   4   0      858.99      947.54     22.42 o 
  -6   4   0      361.98      367.61     27.16 o 
  -5   4   0     1341.20     1263.83     26.94 o 
  -4   4   0      287.51      278.18      9.35 o 
  -3   4   0     1401.79     1385.47     10.35 o 
  -2   4   0      104.80      115.11      3.48 o 
  -1   4   0       98.68       69.94      2.42 o 
   0   4   0      135.01      149.70      4.55 o 
   1   4   0     1017.69      989.40     10.26 o 
   2   4   0       28.49       26.64      6.33 o 
   3   4   0      947.70      905.71     13.02 o 
   4   4   0       40.66       39.53      6.04 o 
   5   4   0      952.55     1006.45     33.72 o 
   6   4   0        3.62        1.80      2.91 o 
   7   4   0      153.57      153.89     15.63 o 
   8   4   0        1.23       -0.68      3.25 o 
   9   4   0       15.99       15.04      3.26 o 
  10   4   0        0.12        0.35      2.62 o 
 -12   5   0       31.83       30.64      8.22 o 
 -11   5   0      135.17      119.31     30.70 o 
 -10   5   0        2.30        7.90      4.23 o 
  -9   5   0       24.37       43.35     10.14 o 
  -8   5   0       63.01       75.88     16.51 o 
  -7   5   0      119.89      105.84     24.27 o 
  -6   5   0      186.96      208.06     17.30 o 
  -5   5   0     1512.89     1616.59     23.90 o 
  -4   5   0     1419.43     1462.17     14.87 o 
  -3   5   0      305.60      244.62      5.16 o 
  -2   5   0      328.30      392.50      5.30 o 
  -1   5   0     3939.81     4351.61     24.99 o 
   0   5   0      404.45      405.97      9.36 o 
   1   5   0     1814.74     1887.32     26.41 o 
   2   5   0        4.29       -0.61      1.48 o 
   3   5   0       53.54       49.87      7.46 o 
   4   5   0       55.05       36.72      9.59 o 
   5   5   0       63.24       73.71      4.82 o 
   6   5   0       17.41        8.64      2.52 o 
   7   5   0      238.17      262.64     11.37 o 
   8   5   0        9.69        7.22      2.91 o 
   9   5   0       15.98       17.84      2.84 o 
 -11   6   0        8.96        1.25      3.42 o 
 -10   6   0        3.95        7.25      4.84 o 
  -8   6   0      169.74      225.95     29.87 o 
  -7   6   0        1.78        7.95      4.10 o 
  -6   6   0      263.10      251.24     23.12 o 
  -5   6   0      160.73      159.69      4.48 o 
  -4   6   0      316.73      297.69      5.91 o 
  -3   6   0      322.96      332.45      6.81 o 
  -2   6   0      654.37      602.60      6.22 o 
  -1   6   0       11.42        6.66      1.37 o 
   0   6   0      490.77      481.84      9.10 o 
   1   6   0       97.41       98.44      3.13 o 
   2   6   0      633.16      640.90      6.48 o 
   3   6   0      399.41      420.45      9.51 o 
   4   6   0      121.29       98.61      5.04 o 
   5   6   0      327.76      355.51     13.08 o 
   6   6   0        1.25       -0.41      2.38 o 
   7   6   0        7.35        8.63      3.61 o 
   8   6   0       10.77        6.35      4.84 o 
 -11   7   0       74.47       47.79     12.32 o 
 -10   7   0      307.63      296.01     36.72 o 
  -9   7   0      106.23       93.90     22.97 o 
  -8   7   0       81.82       96.30     25.01 o 
  -7   7   0       15.68       12.96      6.03 o 
  -6   7   0      129.79      146.78     30.94 o 
  -5   7   0      236.41      253.42      4.94 o 
  -4   7   0      160.93      176.71      4.94 o 
  -3   7   0       19.85       18.35      2.45 o 
  -2   7   0      853.83      884.35      8.55 o 
  -1   7   0        4.80        5.26      3.30 o 
   0   7   0       35.40       45.47      5.75 o 
   1   7   0        4.55        2.98      2.81 o 
   2   7   0      201.06      203.91      5.14 o 
   3   7   0       79.70       93.69      4.00 o 
   4   7   0      874.72      929.39     10.01 o 
   5   7   0        1.05        3.32      1.52 o 
   6   7   0        6.54        2.63      1.87 o 
   7   7   0       48.75       48.50      5.90 o 
 -10   8   0        1.92       -7.88      5.35 o 
  -9   8   0        2.02        9.90      4.97 o 
  -8   8   0      139.64      127.02     31.89 o 
  -7   8   0       22.56       14.60      6.63 o 
  -6   8   0      188.07      202.39      4.53 o 
  -5   8   0       54.04       54.45      3.80 o 
  -4   8   0       67.10       75.27      4.28 o 
  -3   8   0       34.45       32.26      2.92 o 
  -2   8   0      434.78      434.88      7.85 o 
  -1   8   0       19.48       16.13      4.45 o 
   0   8   0      435.43      457.45     17.21 o 
   1   8   0       39.80       60.04      7.42 o 
   2   8   0      245.31      250.48     12.33 o 
   3   8   0       51.80       34.92      2.81 o 
   4   8   0        1.52        3.24      1.39 o 
   5   8   0       52.14       58.63      4.86 o 
   6   8   0       71.31       70.16      5.84 o 
 -10   9   0       49.66       36.91      7.97 o 
  -9   9   0        3.69       -1.36      2.21 o 
  -8   9   0       10.51       16.04      6.14 o 
  -7   9   0       34.60       29.79      5.93 o 
  -6   9   0      299.24      328.51      6.64 o 
  -5   9   0        2.20        3.16      4.03 o 
  -4   9   0       84.40       74.33      4.03 o 
  -3   9   0       22.28       22.89      2.12 o 
  -2   9   0        5.44        4.01      2.63 o 
  -1   9   0      534.08      542.75     14.33 o 
   0   9   0      420.23      477.19     31.48 o 
   1   9   0        4.26       -4.22      3.96 o 
   2   9   0       55.32       52.29      6.27 o 
   3   9   0        8.72       -0.23      4.02 o 
   4   9   0       64.17       64.67      5.04 o 
   5   9   0        0.09        1.55      1.42 o 
  -8  10   0        0.59       -2.42      3.61 o 
  -7  10   0       26.06       28.96      5.21 o 
  -6  10   0        0.41        0.25      1.58 o 
  -5  10   0        5.69        8.53      1.86 o 
  -4  10   0       80.96       81.37      3.77 o 
  -3  10   0      112.82      113.28      7.17 o 
  -2  10   0       14.21       13.96      7.62 o 
  -1  10   0       39.77       32.30      4.85 o 
   0  10   0       23.04       17.91      3.74 o 
   1  10   0        9.57        6.98      2.77 o 
   2  10   0       66.79       75.76      8.96 o 
   3  10   0        3.65        0.82      3.05 o 
  -7  11   0       16.10       27.56      5.65 o 
  -6  11   0        8.90        6.98      2.65 o 
  -5  11   0       43.52       36.75      2.77 o 
  -4  11   0        0.06       -0.43      2.38 o 
  -3  11   0       50.63       54.03      6.63 o 
  -2  11   0        0.06        1.31      2.88 o 
  -1  11   0       91.91       86.94     10.83 o 
   0  11   0       12.32        8.86      3.43 o 
   1  11   0        6.31        5.16      2.54 o 
  -1 -11   1       16.06       13.60      7.40 o 
   0 -11   1       18.54       23.42      5.06 o 
   1 -11   1       36.04       23.10      4.14 o 
   2 -11   1        0.51        1.47      2.58 o 
   3 -11   1       67.82       75.97      7.51 o 
   4 -11   1        0.11       -0.34      2.32 o 
   5 -11   1       14.67       10.39      1.64 o 
   6 -11   1       23.01       22.03      2.43 o 
   7 -11   1       79.64       95.57      7.18 o 
  -3 -10   1       31.43       23.25      5.16 o 
  -2 -10   1        1.80        7.06      3.34 o 
  -1 -10   1        4.07        5.29      8.73 o 
   0 -10   1       20.81       26.50      3.94 o 
   1 -10   1       62.92       63.39      7.05 o 
   2 -10   1      287.48      302.73     11.09 o 
   3 -10   1      462.53      482.98     15.52 o 
   4 -10   1      135.19      135.98      5.53 o 
   5 -10   1      140.49      135.90      4.69 o 
   6 -10   1       17.75       12.03      2.91 o 
   7 -10   1        2.16        3.40      2.97 o 
   8 -10   1       21.27       15.64      5.74 o 
   9 -10   1       39.85       32.15      8.37 o 
  -5  -9   1        1.61        0.35      2.47 o 
  -4  -9   1       44.55       54.12      7.15 o 
  -3  -9   1        6.94        6.53      4.56 o 
  -2  -9   1       16.79       24.90      4.76 o 
  -1  -9   1       42.54       13.45      6.46 o 
   0  -9   1      232.55      239.52     12.11 o 
   1  -9   1        3.08       13.73      4.80 o 
   2  -9   1       62.83       65.14      5.84 o 
   3  -9   1      110.87      110.66      3.46 o 
   4  -9   1       82.85       78.05      3.95 o 
   5  -9   1        5.67        1.17      1.45 o 
   6  -9   1      278.57      301.33      7.29 o 
   7  -9   1      236.68      221.26     23.29 o 
   8  -9   1       42.11       25.46      6.93 o 
   9  -9   1       38.56       42.92      9.50 o 
  10  -9   1       49.09       37.18     11.77 o 
  -6  -8   1       25.85       28.71      4.58 o 
  -5  -8   1       10.56        9.09      2.38 o 
  -4  -8   1       20.11       23.10      2.05 o 
  -3  -8   1       33.13       20.00      1.91 o 
  -2  -8   1      116.86      120.75      7.99 o 
  -1  -8   1       22.84       14.78      4.69 o 
   0  -8   1      434.32      496.22     11.39 o 
   1  -8   1        0.31        4.24      1.85 o 
   2  -8   1      398.87      427.38     13.86 o 
   3  -8   1       31.00       31.42      2.76 o 
   4  -8   1      579.37      607.59      7.32 o 
   5  -8   1      307.48      329.73      6.89 o 
   6  -8   1      109.37      105.20     24.22 o 
   7  -8   1       25.59       28.88      6.06 o 
   8  -8   1      182.69      162.23     30.21 o 
   9  -8   1        1.91        3.00      4.04 o 
  10  -8   1        7.98       14.41      5.25 o 
  11  -8   1       34.81       22.65      8.78 o 
  -7  -7   1        0.16       -3.30      2.46 o 
  -6  -7   1       51.66       58.80      5.91 o 
  -5  -7   1        6.81        5.97      3.52 o 
  -4  -7   1       35.93       37.04      4.76 o 
  -3  -7   1      357.63      358.89      7.02 o 
  -2  -7   1      779.10      876.58     47.12 o 
  -1  -7   1       40.33       46.13      5.53 o 
   0  -7   1      229.97      220.48      7.65 o 
   1  -7   1        6.97       16.55      4.79 o 
   2  -7   1      791.76      794.61     15.04 o 
   3  -7   1      183.50      172.02      4.47 o 
   4  -7   1       91.25       83.89      4.59 o 
   5  -7   1       61.03       62.90      3.70 o 
   6  -7   1      704.33      685.06     15.72 o 
   7  -7   1        2.22        3.65      4.50 o 
   8  -7   1      560.27      586.06     30.60 o 
   9  -7   1      129.84      122.96     29.43 o 
  10  -7   1       25.08       36.72      5.86 o 
  11  -7   1        0.02       -5.95      6.10 o 
  -8  -6   1       32.36       24.55      4.83 o 
  -7  -6   1       31.99       38.11      5.36 o 
  -6  -6   1        4.52       10.99      3.42 o 
  -5  -6   1      303.42      338.58      9.03 o 
  -4  -6   1      302.15      313.57      7.58 o 
  -3  -6   1       79.99       91.62      7.53 o 
  -2  -6   1      249.33      250.47      3.47 o 
  -1  -6   1      165.70      173.28      7.56 o 
   0  -6   1       74.46       55.86      4.90 o 
   1  -6   1      118.22      120.77      5.09 o 
   2  -6   1     1268.36     1347.05      9.60 o 
   3  -6   1      382.38      383.29      5.92 o 
   4  -6   1      307.84      252.75     11.96 o 
   5  -6   1      215.29      219.00     10.48 o 
   6  -6   1      416.54      430.95     15.26 o 
   7  -6   1      202.88      195.21     17.89 o 
   8  -6   1      124.64      118.29     27.32 o 
  10  -6   1      469.95      498.27     21.63 o 
  11  -6   1       52.36       48.74     14.83 o 
  -9  -5   1       74.90       73.58      8.40 o 
  -8  -5   1       73.78       74.35      6.69 o 
  -7  -5   1      148.97      156.73      7.85 o 
  -6  -5   1       48.96       38.65      4.64 o 
  -5  -5   1       39.74       46.46      7.59 o 
  -4  -5   1       53.40       42.66      5.24 o 
  -3  -5   1      343.21      328.77      7.35 o 
  -2  -5   1      725.74      693.10      8.10 o 
  -1  -5   1     3294.70     3425.46     35.18 o 
   0  -5   1      462.80      456.51      8.94 o 
   1  -5   1      397.10      372.01      3.22 o 
   2  -5   1       46.44       34.73      3.04 o 
   3  -5   1      426.75      423.16      6.99 o 
   4  -5   1      761.23      707.21     12.38 o 
   5  -5   1      881.16      871.11     25.24 o 
   6  -5   1      195.39      184.41     26.99 o 
   7  -5   1      314.14      329.77     13.00 o 
   8  -5   1       38.80       44.73     10.39 o 
   9  -5   1       76.67       81.83     19.80 o 
  10  -5   1       22.93       19.53      6.23 o 
  11  -5   1       12.44       14.53      6.25 o 
  12  -5   1       58.63       54.06     11.52 o 
 -10  -4   1        0.37        0.35      3.12 o 
  -9  -4   1       79.14       81.82      7.91 o 
  -8  -4   1        0.08        0.93      1.90 o 
  -7  -4   1      297.27      296.24      9.36 o 
  -6  -4   1       52.56       60.54      5.40 o 
  -5  -4   1     1414.16     1580.71     15.38 o 
  -4  -4   1      309.43      316.83      7.86 o 
  -3  -4   1      261.26      264.57      5.82 o 
  -2  -4   1       69.36       54.87      5.15 o 
  -1  -4   1     2046.28     1954.48     24.57 o 
   0  -4   1      539.10      507.31     11.64 o 
   1  -4   1     5485.09     5402.10     14.99 o 
   2  -4   1       66.34       61.53      3.05 o 
   3  -4   1       23.21       43.71      3.98 o 
   4  -4   1       38.12       54.23     10.96 o 
   5  -4   1     1448.16     1582.02     33.53 o 
   6  -4   1       43.81       36.46      7.29 o 
   7  -4   1     1536.97     1680.70     29.13 o 
   8  -4   1      197.70      199.05     37.72 o 
   9  -4   1      319.02      363.30     24.39 o 
  10  -4   1       23.74       10.16      5.21 o 
  11  -4   1      127.27      102.54     23.71 o 
  12  -4   1        0.61       -0.87      3.21 o 
 -10  -3   1        8.49        5.82      3.83 o 
  -9  -3   1      136.34      158.81     10.89 o 
  -8  -3   1       10.72       12.28      3.35 o 
  -7  -3   1      204.59      211.17      7.82 o 
  -6  -3   1       84.72       82.77      6.43 o 
  -5  -3   1      457.65      447.65      9.16 o 
  -4  -3   1       17.07       18.18      4.15 o 
  -3  -3   1     2332.67     2337.15     16.12 o 
  -2  -3   1      203.71      170.18      6.11 o 
  -1  -3   1       93.57       78.92      3.34 o 
   0  -3   1        3.24       -0.67      4.24 o 
   1  -3   1     6492.88     6402.82     19.01 o 
   2  -3   1      496.71      475.08     16.85 o 
   3  -3   1     1289.30     1180.54     12.37 o 
   5  -3   1      311.55      279.50      2.49 o 
   6  -3   1      773.61      810.59      5.23 o 
   7  -3   1     1392.52     1380.91     18.04 o 
   8  -3   1      150.03      150.67      4.90 o 
   9  -3   1      237.02      264.98      6.05 o 
  10  -3   1        0.19        1.70      2.20 o 
  11  -3   1      123.45      116.89      5.75 o 
  12  -3   1        4.21        2.51      1.44 o 
 -11  -2   1       68.98       70.55      8.48 o 
 -10  -2   1      136.86      144.21     18.87 o 
  -9  -2   1      123.78      133.45      6.99 o 
  -8  -2   1      179.23      186.20      7.32 o 
  -7  -2   1      131.62      135.64      6.25 o 
  -6  -2   1      430.43      457.92      8.78 o 
  -5  -2   1     1828.58     1866.71     28.29 o 
  -4  -2   1       13.94        6.47      3.42 o 
  -3  -2   1     5497.06     5480.42     23.54 o 
  -2  -2   1       42.35       30.45      6.19 o 
  -1  -2   1      146.60      145.19      7.72 o 
   0  -2   1     6066.32     6029.23     61.91 o 
   1  -2   1      855.80      883.98      8.78 o 
   2  -2   1     2902.62     2853.89     14.02 o 
   3  -2   1     1651.41     1657.56     17.51 o 
   4  -2   1      249.91      254.58      8.07 o 
   5  -2   1     1099.29     1011.88      9.13 o 
   6  -2   1      151.44      158.56      4.68 o 
   7  -2   1      338.04      320.54      6.07 o 
   8  -2   1      134.59      141.57      5.83 o 
   9  -2   1      455.13      473.80     10.78 o 
  10  -2   1       26.16       33.97      3.74 o 
  11  -2   1       56.02       59.01      4.57 o 
  12  -2   1       15.30       14.24      2.76 o 
 -11  -1   1        6.83        8.30      4.63 o 
 -10  -1   1       26.52       23.99      3.59 o 
  -9  -1   1        3.56        6.64      3.07 o 
  -8  -1   1      437.29      457.66      9.76 o 
  -7  -1   1      162.42      167.20      6.16 o 
  -6  -1   1     2184.62     2257.21     17.75 o 
  -5  -1   1      114.09      120.46      5.55 o 
  -4  -1   1     2031.43     1937.55     18.91 o 
  -3  -1   1     1572.42     1583.63     12.98 o 
  -2  -1   1      784.82      799.39      9.56 o 
  -1  -1   1       69.97       52.66      2.26 o 
   3  -1   1      168.55      165.96      4.08 o 
   4  -1   1     2003.91     1966.22     28.36 o 
   5  -1   1     1907.31     1857.50     18.94 o 
   6  -1   1     1863.15     1977.21     16.28 o 
   7  -1   1      227.53      225.05      6.24 o 
   8  -1   1       77.63       84.84      5.41 o 
   9  -1   1      158.90      140.28      6.48 o 
  10  -1   1      390.25      424.41     10.62 o 
  11  -1   1       44.45       36.05      3.63 o 
  12  -1   1       57.57       60.21      8.09 o 
 -12   0   1      108.91      109.27     15.15 o 
 -11   0   1        4.45        2.67      2.61 o 
 -10   0   1       83.66       95.32      7.18 o 
  -9   0   1       17.88        6.65      2.77 o 
  -8   0   1      443.63      451.74      8.93 o 
  -7   0   1      149.81      172.89      6.41 o 
  -6   0   1      552.84      524.47      7.88 o 
  -5   0   1        7.67       14.55      2.68 o 
  -4   0   1     1105.69     1090.37     10.62 o 
  -3   0   1     1770.76     1752.70     13.11 o 
  -2   0   1      510.48      525.34     11.62 o 
   2   0   1     4945.44     4910.53     72.60 o 
   3   0   1      108.65       92.96      5.99 o 
   4   0   1      833.36      755.14     12.14 o 
   5   0   1       16.70       17.23      3.82 o 
   6   0   1     1575.39     1582.01     15.52 o 
   7   0   1        3.01        1.84      2.83 o 
   8   0   1      164.46      175.60      7.05 o 
   9   0   1       17.53       13.13      3.03 o 
  10   0   1      211.37      244.82     21.83 o 
  11   0   1       57.58       48.12      5.43 o 
 -12   1   1       21.67       25.37      3.74 o 
 -11   1   1       77.66       58.29      5.21 o 
 -10   1   1      596.45      639.99     13.40 o 
  -9   1   1       38.64       52.92      4.76 o 
  -8   1   1      668.52      723.69      9.70 o 
  -7   1   1      115.28      107.61      4.68 o 
  -6   1   1      257.44      258.55      5.41 o 
  -5   1   1      233.87      203.31      6.21 o 
  -4   1   1     3544.34     3512.62     28.05 o 
  -3   1   1     2273.14     2130.98     12.85 o 
  -2   1   1     1500.02     1505.66     17.32 o 
  -1   1   1      597.51      565.05      9.48 o 
   1   1   1     4293.78     4395.47     39.49 o 
   2   1   1     2213.76     2129.92     30.87 o 
   3   1   1      273.82      239.93      6.50 o 
   4   1   1     1444.20     1540.98     16.43 o 
   5   1   1       97.78      127.72      7.47 o 
   6   1   1      952.04      929.83     15.80 o 
   7   1   1       10.36       16.67     10.01 o 
   8   1   1      797.00      836.19     14.12 o 
   9   1   1        2.96       -0.97      3.50 o 
  10   1   1       53.31       50.59      5.17 o 
  11   1   1        8.25        7.06      2.19 o 
 -12   2   1       13.95       13.22      2.27 o 
 -11   2   1       33.87       30.08      3.68 o 
 -10   2   1       12.79       19.58      2.96 o 
  -9   2   1      613.08      606.85     11.09 o 
  -8   2   1      357.36      389.56      6.88 o 
  -7   2   1       85.12       70.22      3.22 o 
  -6   2   1      400.77      408.25      4.97 o 
  -5   2   1        9.54       13.30      3.77 o 
  -4   2   1      387.94      344.98      6.87 o 
  -3   2   1     6749.89     6653.60     17.94 o 
  -2   2   1      276.11      274.26      6.31 o 
  -1   2   1       81.66      116.42      6.41 o 
   0   2   1     4711.48     4478.44     14.04 o 
   1   2   1     1259.79     1208.90     10.62 o 
   2   2   1     4704.95     4679.96     21.98 o 
   3   2   1      614.02      524.69     11.30 o 
   4   2   1       58.57       43.74      5.82 o 
   5   2   1     1422.54     1577.31     32.10 o 
   6   2   1      227.45      210.74      9.06 o 
   7   2   1      295.89      287.45     16.88 o 
   8   2   1      383.80      413.43     10.63 o 
   9   2   1       52.80       52.05      4.79 o 
  10   2   1      112.21      102.23      7.96 o 
  11   2   1        0.62        2.95      1.60 o 
 -12   3   1        4.07        9.44      2.70 o 
 -11   3   1      170.85      158.54     18.50 o 
 -10   3   1      141.25      146.30     15.13 o 
  -9   3   1      139.53      145.00     14.05 o 
  -8   3   1       61.62       78.06      6.66 o 
  -7   3   1      269.19      251.84     10.08 o 
  -6   3   1       13.48       13.32      1.72 o 
  -5   3   1      449.79      434.21      9.52 o 
  -4   3   1     1730.06     1735.57     37.12 o 
  -3   3   1     4175.37     4099.29     16.49 o 
  -2   3   1      955.13      971.04     10.54 o 
  -1   3   1     2815.08     2688.44     10.72 o 
   0   3   1      107.64       94.77      2.46 o 
   1   3   1      249.93      232.49      7.50 o 
   2   3   1      471.25      446.44     10.28 o 
   3   3   1      833.51      847.78     11.64 o 
   4   3   1      530.90      527.95     14.24 o 
   5   3   1      498.79      484.40     10.05 o 
   6   3   1        8.12        7.12      6.88 o 
   7   3   1       73.69       75.25      7.77 o 
   8   3   1      159.94      148.70      7.91 o 
   9   3   1       42.76       37.96      4.40 o 
  10   3   1       22.29       18.78      4.57 o 
 -12   4   1        4.64        1.59      4.46 o 
 -11   4   1       24.35       17.83      8.82 o 
 -10   4   1      101.00       86.63     22.42 o 
  -9   4   1      599.03      648.72     22.74 o 
  -8   4   1       12.61        3.57      4.48 o 
  -7   4   1     1614.99     1698.23     29.17 o 
  -6   4   1        0.18        1.64      3.87 o 
  -5   4   1      438.52      369.01     11.45 o 
  -4   4   1        3.58        9.72      2.54 o 
  -3   4   1      603.69      615.21      5.01 o 
  -2   4   1       27.31       33.50      2.65 o 
  -1   4   1      612.76      562.35      4.69 o 
   0   4   1       52.61       55.78      3.54 o 
   1   4   1     1876.69     1891.16     13.19 o 
   2   4   1       75.20       72.44      3.64 o 
   3   4   1      870.22      881.05     17.85 o 
   4   4   1      111.39      122.90      9.83 o 
   5   4   1      643.33      648.70     12.76 o 
   6   4   1      149.20      155.89      9.56 o 
   7   4   1      106.16      137.49      9.78 o 
   8   4   1        0.25        0.35      3.03 o 
   9   4   1       32.79       25.54      4.02 o 
 -12   5   1       42.23       20.04      7.08 o 
 -11   5   1      208.13      201.90     46.21 o 
 -10   5   1       91.19       81.34     13.28 o 
  -9   5   1       12.26        3.14      4.91 o 
  -8   5   1        1.00        5.14      6.31 o 
  -7   5   1      304.31      280.43     30.00 o 
  -6   5   1      250.95      235.02     18.85 o 
  -5   5   1     1112.40     1149.83      9.83 o 
  -4   5   1       78.11       85.28      4.91 o 
  -3   5   1      479.27      460.74      5.32 o 
  -2   5   1      468.65      461.68      7.12 o 
  -1   5   1     2270.99     2400.96     13.07 o 
   0   5   1      150.38      165.99      9.32 o 
   1   5   1      694.35      665.82      7.56 o 
   2   5   1        6.16        6.97      1.77 o 
   3   5   1       12.79        4.93      2.59 o 
   4   5   1      239.98      222.62     11.45 o 
   5   5   1      132.56      141.71     11.15 o 
   6   5   1      144.68      128.74      9.50 o 
   7   5   1      287.85      318.93     14.10 o 
   8   5   1        5.67        3.15      1.97 o 
   9   5   1       14.54       12.23      2.96 o 
 -11   6   1        5.46       -1.42      5.93 o 
 -10   6   1        2.34        6.91      4.08 o 
  -8   6   1      527.70      540.95     19.04 o 
  -7   6   1        5.04        9.24      5.12 o 
  -6   6   1        3.59        4.89      4.31 o 
  -5   6   1      347.81      347.10     10.26 o 
  -4   6   1      593.20      652.06     10.63 o 
  -3   6   1     1007.83     1048.73     10.21 o 
  -2   6   1       65.01       60.51      3.18 o 
  -1   6   1       13.18        8.73      1.52 o 
   0   6   1      392.57      410.05      7.57 o 
   1   6   1      571.59      613.12      8.18 o 
   2   6   1        9.51        4.75      2.39 o 
   3   6   1      107.75      115.19      4.60 o 
   4   6   1       17.76       20.31      3.79 o 
   5   6   1        2.70        5.46      4.27 o 
   6   6   1       17.04       13.07      3.30 o 
   7   6   1       21.63       15.81      4.28 o 
   8   6   1       30.98       23.56      4.50 o 
 -11   7   1       12.98        4.31      3.40 o 
 -10   7   1      207.02      161.91     40.92 o 
  -9   7   1       61.66       59.09     15.45 o 
  -8   7   1      196.51      220.19     12.75 o 
  -7   7   1       14.30       13.62      4.46 o 
  -6   7   1      294.57      318.83      8.38 o 
  -5   7   1      202.05      199.25      5.59 o 
  -4   7   1      177.57      171.25      5.25 o 
  -3   7   1       68.81       68.12      3.88 o 
  -2   7   1      166.75      175.86      4.39 o 
  -1   7   1      125.11      133.51      4.64 o 
   0   7   1      167.59      153.18      5.67 o 
   1   7   1       85.95       95.72      3.80 o 
   2   7   1       11.60        5.89      4.53 o 
   3   7   1        0.68       -2.69      2.21 o 
   4   7   1      444.04      445.60     10.96 o 
   5   7   1        4.34        9.00      2.14 o 
   6   7   1       43.23       28.82      3.28 o 
   7   7   1       12.57       13.64      2.36 o 
 -10   8   1        1.31       -0.62      5.10 o 
  -9   8   1       17.72       12.41      3.02 o 
  -8   8   1       36.34       35.57      7.80 o 
  -7   8   1       32.87       22.67      5.69 o 
  -6   8   1      508.88      575.43     17.78 o 
  -5   8   1      106.97      104.80      3.99 o 
  -4   8   1      286.25      283.30      7.99 o 
  -3   8   1      157.82      175.65      5.28 o 
  -2   8   1       14.15        9.71      2.09 o 
  -1   8   1        1.17        5.91      2.83 o 
   0   8   1       18.72       19.46      2.14 o 
   1   8   1      254.05      211.79      6.41 o 
   2   8   1      142.86      150.98      5.01 o 
   3   8   1       53.64       58.91      6.64 o 
   4   8   1       25.13       22.05      2.26 o 
   5   8   1        5.27        1.54      1.41 o 
   6   8   1        4.90        4.49      1.55 o 
  -9   9   1       17.02       23.56      6.59 o 
  -8   9   1      148.64      148.18     11.16 o 
  -7   9   1       11.93        8.50      5.40 o 
  -6   9   1       42.79       43.55      4.86 o 
  -5   9   1      121.92      124.00      4.21 o 
  -4   9   1      105.22      128.17      5.83 o 
  -3   9   1      106.15      101.25      4.42 o 
  -2   9   1        2.35       -0.76      3.33 o 
  -1   9   1       37.61       31.02      5.35 o 
   0   9   1       67.58       74.48      7.22 o 
   1   9   1        5.91        2.79      3.01 o 
   2   9   1       21.97       13.37      3.03 o 
   3   9   1        4.61        2.69      1.28 o 
   4   9   1       15.40       13.13      2.07 o 
  -8  10   1        1.38       -0.72      3.31 o 
  -7  10   1       32.53       29.48      2.70 o 
  -6  10   1       52.16       42.69      3.50 o 
  -5  10   1       15.46        6.68      3.60 o 
  -4  10   1       54.48       54.44      3.17 o 
  -3  10   1       10.29        5.17      4.86 o 
  -2  10   1        6.91        6.02      2.25 o 
  -1  10   1       13.95        6.76      5.37 o 
   0  10   1        0.52        8.46      3.95 o 
   1  10   1       25.54       11.98      4.24 o 
   2  10   1       17.97       18.48      5.99 o 
  -6  11   1        0.06       -0.31      1.37 o 
  -5  11   1        7.88        5.09      1.69 o 
  -4  11   1        4.50        2.26      1.28 o 
  -3  11   1       50.84       43.16      6.33 o 
  -2  11   1       19.03       20.60      3.77 o 
  -1  11   1        0.59        7.58      4.24 o 
   0  11   1        1.32        6.93      4.27 o 
   2 -12   2        1.04        4.76      2.57 o 
   3 -12   2        2.20        0.33      2.94 o 
   4 -12   2        7.40        1.40      2.43 o 
  -2 -11   2        1.37        0.46      3.16 o 
  -1 -11   2       34.74       30.10      7.56 o 
   0 -11   2       17.08        8.52      2.31 o 
   1 -11   2       54.41       56.85      7.15 o 
   2 -11   2        5.67        5.24      4.72 o 
   3 -11   2       10.29       13.39      3.23 o 
   4 -11   2        2.78        2.05      1.76 o 
   5 -11   2       46.78       47.02      2.93 o 
   6 -11   2        0.76        1.67      1.57 o 
   7 -11   2       33.47       26.31      5.57 o 
  -4 -10   2        0.99       -1.66      3.18 o 
  -3 -10   2       39.88       28.42      6.47 o 
  -2 -10   2       12.93       15.21      4.74 o 
  -1 -10   2      193.75      194.69     10.24 o 
   0 -10   2        6.37        8.74      3.81 o 
   1 -10   2       21.63        9.98      4.21 o 
   2 -10   2       72.51       89.57      7.46 o 
   3 -10   2       82.45       92.11      7.76 o 
   4 -10   2       69.85       71.16      3.25 o 
   5 -10   2      342.60      362.46      5.67 o 
   6 -10   2        8.30        2.91      1.43 o 
   7 -10   2       15.55        9.03      3.80 o 
   8 -10   2        1.51       -0.64      3.87 o 
   9 -10   2       54.96       50.49     11.13 o 
  -5  -9   2       13.94        8.81      1.65 o 
  -4  -9   2       31.10       31.60     13.75 o 
  -3  -9   2       47.56       45.09      6.36 o 
  -2  -9   2      199.85      211.93      9.94 o 
  -1  -9   2       82.62       79.15     10.94 o 
   0  -9   2       53.68       64.71      7.03 o 
   1  -9   2       72.29       69.84      6.60 o 
   2  -9   2        5.07       13.35      4.06 o 
   3  -9   2       70.07       62.32      2.64 o 
   4  -9   2       45.97       43.71      3.37 o 
   5  -9   2        8.02        5.79      1.91 o 
   6  -9   2      267.48      280.31      8.61 o 
   7  -9   2      225.29      220.98     10.26 o 
   8  -9   2       37.82       37.67     10.22 o 
   9  -9   2       30.79       29.22      7.99 o 
  10  -9   2       54.94       42.96     11.28 o 
  -7  -8   2        0.05       -1.98      3.68 o 
  -6  -8   2       70.86       72.95      9.65 o 
  -5  -8   2       14.89       10.39      2.32 o 
  -4  -8   2      295.16      330.11      9.89 o 
  -3  -8   2       13.82       17.11      5.10 o 
  -2  -8   2      167.30      158.08      9.68 o 
  -1  -8   2       50.70       42.87      5.09 o 
   0  -8   2     1475.52     1660.11     19.21 o 
   1  -8   2       11.53       10.63      4.88 o 
   2  -8   2      451.30      508.66      9.89 o 
   3  -8   2        0.37        3.55      1.54 o 
   4  -8   2      555.83      588.45     16.64 o 
   5  -8   2      369.87      375.57      6.59 o 
   6  -8   2        4.30        0.11      2.72 o 
   7  -8   2        5.26        5.74      3.59 o 
   8  -8   2      283.40      293.63     13.81 o 
   9  -8   2       33.64       31.09      6.67 o 
  10  -8   2      197.00      160.87     35.27 o 
  11  -8   2       11.16        8.78      5.55 o 
  -8  -7   2       41.40       36.68      5.88 o 
  -7  -7   2        1.83        5.29      5.84 o 
  -6  -7   2      244.67      219.35      7.78 o 
  -5  -7   2       23.31       10.46      4.43 o 
  -4  -7   2        3.38        2.55      4.13 o 
  -3  -7   2       44.02       42.96      2.30 o 
  -2  -7   2      918.16     1029.47     17.05 o 
  -1  -7   2       12.81       15.04      4.51 o 
   0  -7   2      468.23      470.92     19.03 o 
   1  -7   2      102.29      109.32      5.93 o 
   2  -7   2      334.46      313.40      3.72 o 
   3  -7   2       13.36        8.45      1.87 o 
   4  -7   2      327.05      323.99      6.25 o 
   5  -7   2       35.58       41.94      5.33 o 
   6  -7   2      479.52      532.07     23.84 o 
   7  -7   2       40.83       37.99      6.91 o 
   8  -7   2      539.45      548.18     23.01 o 
   9  -7   2        1.64        6.54      3.95 o 
  10  -7   2        2.50        3.21      2.36 o 
  11  -7   2       51.01       30.89      6.29 o 
  -9  -6   2       39.26       38.03      5.09 o 
  -8  -6   2        5.91        3.57      2.49 o 
  -7  -6   2       98.67      102.30      7.31 o 
  -6  -6   2        1.73       -0.94      4.27 o 
  -5  -6   2      352.49      382.96      9.41 o 
  -4  -6   2      934.32     1016.14     14.43 o 
  -3  -6   2       98.51       96.19      5.81 o 
  -2  -6   2      526.36      537.55      5.07 o 
  -1  -6   2       93.04       79.08      5.92 o 
   0  -6   2       84.48       58.92      5.79 o 
   1  -6   2      912.62      981.89     11.83 o 
   2  -6   2     2198.89     2281.21     14.66 o 
   3  -6   2        2.69        3.22      1.58 o 
   4  -6   2     1176.79     1225.95     11.94 o 
   5  -6   2      398.57      405.32      5.68 o 
   6  -6   2      248.89      237.40     20.67 o 
   7  -6   2        1.40        3.70      4.27 o 
   8  -6   2      186.61      170.11     35.87 o 
  10  -6   2      580.39      556.93     46.04 o 
  11  -6   2       55.90       58.62     11.69 o 
  -9  -5   2       43.01       38.74      4.64 o 
  -8  -5   2      101.83      106.76      7.76 o 
  -7  -5   2       97.06      104.74      6.77 o 
  -6  -5   2      123.17      131.07      6.02 o 
  -5  -5   2       69.84       74.52      6.05 o 
  -4  -5   2        2.89        3.45      2.09 o 
  -3  -5   2      450.18      424.85      6.55 o 
  -2  -5   2        7.93        1.84      1.32 o 
  -1  -5   2     2354.90     2485.20     22.35 o 
   0  -5   2     1040.90     1125.81     11.89 o 
   1  -5   2      509.95      528.72      8.93 o 
   2  -5   2     1348.27     1385.88     18.63 o 
   3  -5   2     5580.73     5805.71     49.89 o 
   4  -5   2      606.74      619.15      5.90 o 
   5  -5   2        8.87       12.41      5.63 o 
   6  -5   2      269.81      268.68     12.58 o 
   7  -5   2      187.88      194.27     26.62 o 
   8  -5   2       43.91       25.39      8.01 o 
   9  -5   2      153.26      165.42     38.18 o 
  10  -5   2       79.38       64.89     13.43 o 
  11  -5   2       50.92       47.62      9.46 o 
  12  -5   2       69.14       49.34      9.86 o 
 -10  -4   2        2.46        0.60      2.79 o 
  -9  -4   2       31.06       35.30      5.34 o 
  -8  -4   2       52.62       43.10      4.44 o 
  -7  -4   2      607.36      638.21     14.41 o 
  -6  -4   2       10.87        6.32      3.28 o 
  -5  -4   2      835.24      831.49     11.16 o 
  -4  -4   2       91.67      105.13      6.17 o 
  -3  -4   2     1408.02     1358.15     11.55 o 
  -2  -4   2      265.38      242.72      5.48 o 
  -1  -4   2      610.30      467.93      8.44 o 
   0  -4   2      213.31      170.48      5.89 o 
   1  -4   2     4328.47     4332.67     31.01 o 
   2  -4   2        9.20       11.83      2.96 o 
   3  -4   2      400.82      362.90      6.57 o 
   4  -4   2      923.24      967.28      6.18 o 
   7  -4   2     1240.61     1250.38     11.33 o 
   8  -4   2      124.33      115.10     11.54 o 
   9  -4   2        8.52       10.16      8.33 o 
  10  -4   2        8.34        6.04      2.31 o 
  11  -4   2      151.76      141.91      4.99 o 
  12  -4   2        5.41        0.81      0.96 o 
 -10  -3   2       23.10       16.97      5.69 o 
  -9  -3   2      141.85      143.16      6.70 o 
  -8  -3   2       14.17       14.21      4.03 o 
  -7  -3   2        4.91        0.60      3.22 o 
  -6  -3   2       46.42       48.23      4.67 o 
  -5  -3   2     1474.27     1528.64     13.93 o 
  -4  -3   2     4421.14     4573.19     33.88 o 
  -3  -3   2     2159.72     2180.03     15.54 o 
  -2  -3   2       97.40       81.42      3.48 o 
  -1  -3   2     6315.56     6215.39     20.35 o 
   0  -3   2     1030.62     1020.58     11.26 o 
   1  -3   2    12825.22    12398.21     69.35 o 
   2  -3   2       17.42       11.30      3.04 o 
   3  -3   2     4130.76     4093.35     18.19 o 
   4  -3   2       18.73       28.37      4.50 o 
   5  -3   2       17.85       15.11      2.61 o 
   6  -3   2        4.58        0.42      1.64 o 
   7  -3   2      831.21      856.98     13.16 o 
   8  -3   2      114.16      120.37      5.02 o 
   9  -3   2      888.34      901.91     13.54 o 
  10  -3   2        1.16       -0.45      1.64 o 
  11  -3   2       16.14       17.57      4.74 o 
  12  -3   2       13.54        9.85      2.26 o 
 -11  -2   2        6.34        3.93      1.96 o 
 -10  -2   2       15.72       10.97      3.41 o 
  -9  -2   2      233.93      276.38     12.52 o 
  -8  -2   2        9.19        2.76      3.44 o 
  -7  -2   2      148.32      156.56      8.20 o 
  -6  -2   2       89.03       78.88      5.24 o 
  -5  -2   2       38.48       12.39      3.68 o 
  -4  -2   2     3411.49     3418.26     21.59 o 
  -3  -2   2     5132.75     5274.93     36.04 o 
  -2  -2   2     5844.67     5584.37     21.63 o 
  -1  -2   2     8198.43     8219.51     28.81 o 
   0  -2   2     1034.76      974.30      7.69 o 
   1  -2   2      371.77      383.21     12.18 o 
   3  -2   2     1777.18     1694.60     22.61 o 
   4  -2   2     1172.95     1182.60     11.16 o 
   5  -2   2     1218.11     1208.40      8.39 o 
   6  -2   2       12.30        8.48      1.65 o 
   7  -2   2      928.98      899.05     15.94 o 
   8  -2   2       23.50       24.82      3.85 o 
   9  -2   2        5.59        6.49      2.02 o 
  10  -2   2        3.12        3.28      1.83 o 
  11  -2   2       89.13       80.93      5.65 o 
  12  -2   2       76.75       68.94      6.51 o 
 -11  -1   2       27.19       26.72      3.51 o 
 -10  -1   2      248.70      249.21      7.71 o 
  -9  -1   2       28.18       42.50      4.58 o 
  -8  -1   2     1059.50     1131.79     12.89 o 
  -7  -1   2       28.34       27.02      3.56 o 
  -6  -1   2     1317.10     1328.88     12.42 o 
  -5  -1   2       32.99       36.06      4.26 o 
  -4  -1   2      311.16      266.48      5.72 o 
  -3  -1   2     5218.42     5147.19     19.03 o 
  -2  -1   2    12937.35    12411.65     38.18 o 
  -1  -1   2     5505.52     5607.49     14.16 o 
   2  -1   2     3107.80     3023.64     20.25 o 
   4  -1   2     3354.31     3319.73     17.18 o 
   5  -1   2      147.41      152.55      6.57 o 
   6  -1   2      790.04      830.12      9.76 o 
   7  -1   2       99.92       77.62      6.15 o 
   8  -1   2      159.71      174.66      9.12 o 
   9  -1   2      457.97      466.02     10.87 o 
  10  -1   2       61.32       60.00      4.89 o 
  11  -1   2        4.56        6.55      2.89 o 
 -12   0   2      125.47      112.93     11.48 o 
 -11   0   2        7.00        6.29      2.71 o 
 -10   0   2        4.26        7.02      5.14 o 
  -9   0   2      163.92      152.18      6.34 o 
  -8   0   2      417.53      421.25     12.09 o 
  -7   0   2      112.21      132.35      4.85 o 
  -6   0   2     1653.24     1598.63     12.94 o 
  -5   0   2        1.77        5.58      2.58 o 
  -4   0   2     2576.13     2512.22     10.64 o 
  -3   0   2       66.93       65.21      3.65 o 
  -2   0   2     6909.16     6697.26     23.13 o 
  -1   0   2      148.92      139.91      6.51 o 
   2   0   2    21481.64    21205.32     63.91 o 
   3   0   2     2249.75     2336.94     16.53 o 
   4   0   2      205.29      151.96      5.82 o 
   5   0   2      344.74      307.89      7.44 o 
   6   0   2      433.87      416.31      8.49 o 
   7   0   2      107.64      102.14      8.12 o 
   8   0   2       48.29       57.61      5.95 o 
   9   0   2        1.73        3.99      3.11 o 
  10   0   2      128.05      125.65      6.46 o 
  11   0   2        0.20       -0.29      2.17 o 
 -12   1   2       26.88       29.74      4.09 o 
 -11   1   2       23.78       18.79      3.32 o 
 -10   1   2      232.06      250.16     10.36 o 
  -9   1   2       97.18       83.97      5.08 o 
  -8   1   2      183.41      201.60      6.23 o 
  -7   1   2        4.99        4.17      3.23 o 
  -6   1   2     4340.65     4643.56     45.46 o 
  -5   1   2       14.72        9.18      1.89 o 
  -4   1   2     1097.41      995.68      7.97 o 
  -3   1   2       32.99       17.17      2.88 o 
  -2   1   2      119.45      136.62      8.37 o 
  -1   1   2      697.16      740.19      9.80 o 
   0   1   2     2679.63     2669.49     37.84 o 
   1   1   2     1111.43     1052.50     11.52 o 
   2   1   2     1657.89     1556.66     29.53 o 
   3   1   2       21.27        6.14      2.27 o 
   4   1   2      782.17      746.09     10.00 o 
   5   1   2      607.98      637.88     13.38 o 
   6   1   2      555.05      551.02     14.25 o 
   7   1   2       79.62       68.79      6.42 o 
   8   1   2      327.88      357.95      9.98 o 
   9   1   2       25.98       29.53      4.56 o 
  10   1   2       13.09        5.64      2.98 o 
  11   1   2        1.19        1.75      1.59 o 
 -12   2   2       15.36       13.14      2.41 o 
 -11   2   2       22.99       13.07      2.04 o 
 -10   2   2      120.08      125.74      5.47 o 
  -9   2   2      223.49      198.77      6.06 o 
  -8   2   2      312.85      352.75      6.04 o 
  -7   2   2     1656.59     1752.36     28.05 o 
  -6   2   2       11.34        3.06      3.50 o 
  -5   2   2      143.61      114.53      4.09 o 
  -4   2   2     2409.60     2495.69     22.50 o 
  -3   2   2      215.57      181.82      6.92 o 
  -2   2   2     7393.26     7461.10     36.65 o 
  -1   2   2      340.99      349.79      4.63 o 
   0   2   2      248.70      209.17      6.93 o 
   1   2   2        4.59       -4.60      3.07 o 
   2   2   2     2931.77     2868.75     41.10 o 
   3   2   2      277.91      263.96      7.24 o 
   4   2   2      493.14      501.37     12.61 o 
   5   2   2       77.11       62.41      6.49 o 
   6   2   2      156.83      162.03     10.78 o 
   7   2   2      276.23      261.15     11.56 o 
   8   2   2       97.44       97.55      8.51 o 
   9   2   2       13.88       10.12      2.87 o 
  10   2   2       92.61       91.84      6.51 o 
 -12   3   2        3.91        2.42      2.07 o 
 -11   3   2       50.44       43.74      6.47 o 
 -10   3   2       14.77       12.23      2.71 o 
  -9   3   2       61.25       62.71      5.60 o 
  -8   3   2      174.36      178.42      5.22 o 
  -7   3   2       42.74       35.80      3.93 o 
  -6   3   2      108.51      102.34      3.69 o 
  -5   3   2     1760.44     1729.80     12.56 o 
  -4   3   2       24.47       30.30      4.10 o 
  -3   3   2     2242.81     2224.33     16.19 o 
  -2   3   2      951.36      907.24      7.76 o 
  -1   3   2     3502.16     3407.11     14.61 o 
   0   3   2      293.53      287.23      4.44 o 
   1   3   2      800.34      787.02      6.96 o 
   2   3   2      546.95      520.83     14.31 o 
   3   3   2      583.95      577.34     15.38 o 
   4   3   2      303.62      299.92      9.36 o 
   5   3   2      439.58      425.54     19.40 o 
   6   3   2        7.07        6.50      2.70 o 
   7   3   2        1.60        8.80      3.64 o 
   8   3   2      108.10      101.01     21.23 o 
   9   3   2      120.17      104.86      8.33 o 
  10   3   2       31.84       36.49      7.23 o 
 -12   4   2       17.75       12.52      6.14 o 
 -11   4   2       38.94       52.31      9.29 o 
 -10   4   2        8.07        4.41      3.24 o 
  -9   4   2      513.11      563.47      8.01 o 
  -8   4   2        1.64        2.48      1.20 o 
  -7   4   2     1139.74     1165.49     27.51 o 
  -6   4   2       41.31       50.90      2.53 o 
  -5   4   2       26.98       26.79      3.71 o 
  -4   4   2      146.13      143.09      6.82 o 
  -3   4   2      376.07      385.36      6.21 o 
  -2   4   2        5.35        6.74      2.14 o 
  -1   4   2     1842.51     1840.23     10.75 o 
   0   4   2     1113.53     1272.78      7.51 o 
   1   4   2      368.66      353.15      5.96 o 
   2   4   2       93.79       95.47      5.30 o 
   3   4   2      548.75      542.43     10.99 o 
   4   4   2      274.49      315.42     13.15 o 
   5   4   2      388.19      377.92     12.64 o 
   6   4   2       80.69      106.54     10.55 o 
   7   4   2      101.54      105.02      8.47 o 
   8   4   2       22.71        9.50      3.15 o 
   9   4   2       21.94       25.46      4.39 o 
 -11   5   2       61.59       70.08     17.66 o 
 -10   5   2       33.22       35.80     11.52 o 
  -9   5   2        4.94        6.42      6.74 o 
  -8   5   2       43.19       51.08     11.16 o 
  -7   5   2      249.33      244.31     21.74 o 
  -6   5   2      252.97      262.59      3.25 o 
  -5   5   2      677.14      711.03      8.00 o 
  -4   5   2       16.78       20.54      4.05 o 
  -3   5   2      800.15      817.84      7.25 o 
  -2   5   2      474.00      539.26      6.04 o 
  -1   5   2      275.72      229.44      6.34 o 
   0   5   2       21.60       32.89      2.43 o 
   1   5   2     2603.59     2820.34     23.66 o 
   2   5   2       42.04       32.58      3.17 o 
   3   5   2      355.49      371.04     10.04 o 
   4   5   2        0.11       -2.89      3.01 o 
   5   5   2       50.31       46.13      5.82 o 
   6   5   2       10.13        5.36      3.75 o 
   7   5   2       68.64       73.72      7.62 o 
   8   5   2        3.13        1.71      3.49 o 
 -11   6   2       86.32       80.87     17.32 o 
 -10   6   2       47.32       45.47      9.75 o 
  -8   6   2      120.79      122.88     27.75 o 
  -7   6   2      309.61      320.82     12.81 o 
  -6   6   2      359.52      395.52     12.07 o 
  -5   6   2        4.64        3.88      2.31 o 
  -4   6   2      933.39      985.07      8.75 o 
  -3   6   2      519.68      565.65      5.90 o 
  -2   6   2       37.25       29.09      2.82 o 
  -1   6   2        7.25        6.04      1.95 o 
   0   6   2      503.06      513.17     10.72 o 
   1   6   2      462.70      489.94      8.62 o 
   2   6   2      488.69      505.86     18.31 o 
   3   6   2      494.84      546.25      9.63 o 
   4   6   2       62.22       74.87      5.90 o 
   5   6   2        7.12        5.96      2.41 o 
   6   6   2       10.06        7.06      3.41 o 
   7   6   2       36.98       17.00      4.63 o 
   8   6   2       32.22       21.90      3.87 o 
 -11   7   2       15.53       10.62      7.46 o 
 -10   7   2       80.49       72.69     20.65 o 
  -9   7   2      270.21      236.81     51.23 o 
  -8   7   2      250.38      271.00     13.34 o 
  -7   7   2       25.40       20.44      5.57 o 
  -6   7   2        7.80        4.28      3.43 o 
  -5   7   2      160.10      172.08      5.73 o 
  -4   7   2      287.69      287.71      5.03 o 
  -3   7   2      269.48      296.46      5.84 o 
  -2   7   2      564.31      605.72      7.32 o 
  -1   7   2      377.87      395.45      7.20 o 
   0   7   2       40.51       35.32      2.92 o 
   1   7   2       43.00       47.78      6.12 o 
   2   7   2       14.77       13.36      2.53 o 
   3   7   2       13.98        6.79      2.81 o 
   4   7   2      118.77      105.55      5.28 o 
   5   7   2      138.45      136.95      6.06 o 
   6   7   2      107.79      103.31      7.06 o 
   7   7   2        0.15        2.56      2.46 o 
 -10   8   2        3.88        4.67      5.12 o 
  -9   8   2       10.45        8.39      4.80 o 
  -8   8   2       14.41       11.86      4.23 o 
  -7   8   2       17.73       19.53      2.67 o 
  -6   8   2      150.82      164.00      9.47 o 
  -5   8   2       18.76       18.12      3.13 o 
  -4   8   2      338.92      348.99      8.06 o 
  -3   8   2        0.03        1.33      1.55 o 
  -2   8   2      598.48      652.91      9.45 o 
  -1   8   2      193.37      213.83      7.40 o 
   0   8   2        8.32       10.06      2.42 o 
   1   8   2        9.65        4.21      1.90 o 
   2   8   2       81.72       79.69      4.13 o 
   3   8   2       70.58       83.10      8.46 o 
   4   8   2       46.39       50.05      5.43 o 
   5   8   2       19.74       11.52      2.75 o 
  -9   9   2       37.90       45.96      7.03 o 
  -8   9   2      131.51      130.02     11.88 o 
  -7   9   2       32.23       26.88      6.65 o 
  -6   9   2        1.59        5.48      2.90 o 
  -5   9   2       67.19       71.66      4.35 o 
  -4   9   2       66.04       70.42      4.15 o 
  -3   9   2      162.61      167.75      5.13 o 
  -2   9   2       14.60       17.45      3.61 o 
  -1   9   2       11.11       10.83      2.54 o 
   0   9   2      198.60      187.79      5.97 o 
   1   9   2        0.07        0.92      1.40 o 
   2   9   2        3.01        4.88      1.84 o 
   3   9   2        1.12       -2.23      2.39 o 
   4   9   2        0.81        0.79      1.12 o 
  -7  10   2      122.24      114.81      4.31 o 
  -6  10   2      136.79      136.57      7.66 o 
  -5  10   2        0.88        1.55      1.52 o 
  -4  10   2       50.73       50.39      3.41 o 
  -3  10   2       13.84       11.04      3.70 o 
  -2  10   2        3.58        2.55      2.82 o 
  -1  10   2        5.72        5.20      3.10 o 
   0  10   2       12.22       11.15      3.25 o 
   1  10   2       11.63       13.86      3.73 o 
   2  10   2       11.61       11.10      3.74 o 
  -4  11   2        0.54        0.58      0.88 o 
  -3  11   2       97.44       89.20     14.18 o 
  -2  11   2       18.49       15.80      3.41 o 
   1 -12   3       91.05       99.09     14.36 o 
   2 -12   3        5.41        3.57      2.27 o 
   3 -12   3        2.77        4.42      2.76 o 
   4 -12   3        0.34        2.08      3.20 o 
   5 -12   3       57.49       56.51      5.30 o 
  -2 -11   3       22.61       13.63      4.05 o 
  -1 -11   3       39.53       41.19      8.73 o 
   0 -11   3        2.65        0.43      3.56 o 
   1 -11   3      220.70      224.43      9.35 o 
   2 -11   3       34.97       29.01      4.82 o 
   3 -11   3       40.89       40.40      4.73 o 
   4 -11   3        0.11       -3.32      2.21 o 
   5 -11   3       25.84       26.44      2.44 o 
   6 -11   3        8.98        5.49      1.99 o 
   7 -11   3      110.90      114.48      8.05 o 
   8 -11   3        3.47        4.04      4.40 o 
  -4 -10   3        5.37        1.63      4.12 o 
  -3 -10   3       56.38       61.07     11.76 o 
  -2 -10   3       22.86       19.56      4.40 o 
  -1 -10   3       72.45       73.92     14.15 o 
   0 -10   3       94.47       94.69      6.60 o 
   1 -10   3      137.60      149.09     13.95 o 
   2 -10   3       61.27       68.34      5.63 o 
   3 -10   3      210.47      222.68      7.92 o 
   4 -10   3       20.77       20.35      2.12 o 
   5 -10   3      282.60      285.77      5.31 o 
   6 -10   3        8.58        5.01      1.21 o 
   7 -10   3       22.61       21.74      5.25 o 
   8 -10   3        1.07       -3.46      4.10 o 
   9 -10   3       79.16       74.07     20.99 o 
  -6  -9   3       28.93       34.55      3.49 o 
  -5  -9   3       14.83       13.68      1.61 o 
  -4  -9   3       73.58       84.91      8.03 o 
  -3  -9   3      109.90       85.59      7.42 o 
  -2  -9   3      261.84      281.27     10.83 o 
  -1  -9   3       26.35       27.85      5.84 o 
   0  -9   3       34.43       27.63      5.24 o 
   1  -9   3       75.04       74.41      5.48 o 
   2  -9   3      309.58      339.70      9.66 o 
   3  -9   3       14.68       14.30      1.41 o 
   4  -9   3      191.74      182.75      5.20 o 
   5  -9   3      266.84      276.90      8.41 o 
   6  -9   3      169.96      157.90      7.29 o 
   7  -9   3      124.50      128.55     18.97 o 
   8  -9   3        4.13        0.42      2.70 o 
   9  -9   3       70.58       66.38     15.98 o 
  10  -9   3       45.37       35.65      8.52 o 
  -7  -8   3        9.46        8.21      3.92 o 
  -6  -8   3       83.70      100.07      5.55 o 
  -5  -8   3        2.80       -0.78      3.35 o 
  -4  -8   3      277.90      290.31      6.95 o 
  -3  -8   3        0.65        6.07      5.11 o 
  -2  -8   3       11.62       15.01      4.77 o 
  -1  -8   3      206.76      193.40     17.31 o 
   0  -8   3      917.55      938.08     25.16 o 
   1  -8   3      110.17      118.69      9.83 o 
   2  -8   3      464.91      488.89     12.00 o 
   3  -8   3        1.24        0.29      1.76 o 
   4  -8   3      154.68      177.66      6.06 o 
   5  -8   3      282.58      283.58     10.28 o 
   6  -8   3      472.78      456.45      8.93 o 
   7  -8   3      151.91      140.56     30.85 o 
   8  -8   3       30.46       44.88      9.35 o 
   9  -8   3       16.76       16.70      6.88 o 
  10  -8   3      116.93      104.26     23.84 o 
  11  -8   3        2.60       -0.36      5.72 o 
  -8  -7   3       48.10       36.64      8.12 o 
  -7  -7   3       12.72       12.07      2.81 o 
  -6  -7   3      105.59      108.37      8.01 o 
  -5  -7   3       10.24       -0.83      4.24 o 
  -4  -7   3      186.23      203.27      5.52 o 
  -3  -7   3       38.52       28.08      2.64 o 
  -2  -7   3      402.41      434.84     20.05 o 
  -1  -7   3       33.87       31.14      5.01 o 
   0  -7   3      768.17      759.55     12.58 o 
   1  -7   3        1.74       -0.93      3.55 o 
   2  -7   3      683.53      633.66      6.58 o 
   3  -7   3      165.26      172.65      4.67 o 
   4  -7   3      746.73      803.27      8.94 o 
   5  -7   3        0.91        0.01      1.41 o 
   6  -7   3      513.53      561.18     20.25 o 
   7  -7   3       11.88        4.74      3.31 o 
   8  -7   3      366.44      401.06     15.32 o 
   9  -7   3       64.35       50.53     10.52 o 
  10  -7   3        9.35       18.19      5.35 o 
  11  -7   3        0.12        2.23      4.02 o 
  -9  -6   3       11.46        5.04      3.39 o 
  -8  -6   3       10.54       12.43      3.06 o 
  -7  -6   3       77.76       90.83      6.52 o 
  -6  -6   3       39.68       38.42      4.60 o 
  -5  -6   3       93.89      102.43      8.77 o 
  -4  -6   3     1089.53     1120.86     12.72 o 
  -3  -6   3      297.53      309.70      5.66 o 
  -2  -6   3      772.40      830.10      8.10 o 
  -1  -6   3       13.35       15.64      4.16 o 
   0  -6   3       22.65       33.96      4.81 o 
   1  -6   3       22.38       24.90      1.67 o 
   2  -6   3      812.11      789.86      6.91 o 
   3  -6   3      183.55      177.06      4.91 o 
   4  -6   3     1592.87     1611.05     17.85 o 
   5  -6   3      663.52      700.57      7.18 o 
   6  -6   3      119.66      113.51      9.18 o 
   7  -6   3       52.52       50.10      9.60 o 
   8  -6   3      792.39      843.44     41.18 o 
   9  -6   3       65.28       51.46     12.58 o 
  10  -6   3      159.76      158.34     34.12 o 
  11  -6   3        0.51        2.83      4.12 o 
  -9  -5   3       77.40       69.59      6.82 o 
  -8  -5   3      186.21      191.60      7.56 o 
  -7  -5   3       87.95       98.51      7.39 o 
  -6  -5   3       78.36       86.16      6.94 o 
  -5  -5   3       66.16       64.48      5.74 o 
  -4  -5   3        3.18        2.13      2.37 o 
  -3  -5   3      454.08      409.54      6.72 o 
  -2  -5   3     1525.83     1507.77     15.74 o 
  -1  -5   3     1542.79     1419.61     13.64 o 
   0  -5   3     1894.94     2159.89     22.07 o 
   1  -5   3      772.07      729.37     11.25 o 
   2  -5   3       53.42       35.24      4.75 o 
   3  -5   3     1042.12     1124.10      9.44 o 
   4  -5   3     1248.48     1203.15     11.13 o 
   5  -5   3      640.40      563.22      4.50 o 
   9  -5   3      302.61      310.37     14.15 o 
  10  -5   3      115.27      123.22     27.96 o 
  11  -5   3       58.67       49.13      9.60 o 
  12  -5   3       45.31       42.54      9.05 o 
 -10  -4   3        0.32        2.87      2.24 o 
  -9  -4   3      113.41      132.79      9.31 o 
  -8  -4   3        0.18       -2.28      4.93 o 
  -7  -4   3      587.85      612.54     13.45 o 
  -6  -4   3      308.91      327.60     15.18 o 
  -5  -4   3      327.03      302.85      6.85 o 
  -4  -4   3      547.16      584.44     12.39 o 
  -3  -4   3      413.59      436.96      6.78 o 
  -2  -4   3     2019.36     2372.56     23.09 o 
  -1  -4   3      424.58      344.06      3.88 o 
   0  -4   3      212.58      224.13      4.05 o 
   1  -4   3     2531.99     2419.40     18.36 o 
   2  -4   3      294.30      284.13      5.10 o 
   3  -4   3     2982.43     2928.36     18.38 o 
   4  -4   3        3.17        3.38      1.74 o 
   5  -4   3     2729.79     2888.92     25.37 o 
   6  -4   3      783.33      851.35      8.61 o 
   7  -4   3      537.11      522.26      8.33 o 
   8  -4   3      178.70      171.22      5.31 o 
   9  -4   3       50.75       54.42      4.33 o 
  10  -4   3      121.84      104.33      4.92 o 
  11  -4   3      166.12      154.15     13.41 o 
  12  -4   3        0.64        0.98      1.26 o 
 -10  -3   3      127.28      111.83      7.16 o 
  -9  -3   3       69.33       64.74      5.38 o 
  -8  -3   3       15.29       10.72      6.21 o 
  -7  -3   3      638.96      693.37     17.48 o 
  -6  -3   3      136.42      147.96      5.93 o 
  -5  -3   3      786.86      789.54     11.55 o 
  -4  -3   3       15.88       18.63      5.85 o 
  -3  -3   3       48.61       60.75      3.84 o 
  -2  -3   3     1342.42     1365.61     13.29 o 
  -1  -3   3     3186.15     3117.84     11.09 o 
   0  -3   3        4.11        2.98      1.60 o 
   1  -3   3     2037.91     2008.30     15.81 o 
   2  -3   3       26.59       10.65      3.53 o 
   4  -3   3      286.15      310.29      7.37 o 
   5  -3   3      280.29      230.73      6.37 o 
   6  -3   3      192.69      221.26      6.37 o 
   7  -3   3     1158.78     1151.71     16.45 o 
   8  -3   3      126.62      136.16      4.85 o 
   9  -3   3     1014.31     1125.82     24.82 o 
  10  -3   3        3.47        0.90      1.92 o 
  11  -3   3       30.98       35.23      5.29 o 
  12  -3   3       84.09       65.94      5.17 o 
 -11  -2   3        1.24       -1.68      2.60 o 
 -10  -2   3       54.28       42.84      5.95 o 
  -9  -2   3      400.16      456.03     13.03 o 
  -8  -2   3      167.62      161.89      7.52 o 
  -7  -2   3      341.16      379.63      8.23 o 
  -6  -2   3       58.22       41.58      4.16 o 
  -5  -2   3       34.36       22.09      3.56 o 
  -4  -2   3      229.26      221.42      4.89 o 
  -3  -2   3     1643.87     1599.53     11.78 o 
  -2  -2   3     1208.49     1078.79     13.14 o 
  -1  -2   3     3533.32     3476.69     17.34 o 
   0  -2   3     7614.34     7631.47     34.61 o 
   1  -2   3     5249.00     5017.69     28.09 o 
   3  -2   3      241.86      185.43     17.93 o 
   4  -2   3      725.76      670.33     13.68 o 
   5  -2   3     1938.68     2023.68     25.19 o 
   6  -2   3      105.19       93.68      4.90 o 
   7  -2   3      776.25      735.49     10.16 o 
   8  -2   3       20.13       12.06      5.06 o 
   9  -2   3      208.90      223.13      8.80 o 
  10  -2   3       25.13       29.85      4.70 o 
  11  -2   3       99.21      108.58      6.25 o 
  12  -2   3        0.35        1.80      1.47 o 
 -11  -1   3       55.45       60.05      5.62 o 
 -10  -1   3      280.31      269.33      8.41 o 
  -9  -1   3      181.15      189.13      7.30 o 
  -8  -1   3       79.09       66.63      4.99 o 
  -7  -1   3       43.75       32.17      4.41 o 
  -6  -1   3      962.58     1011.48     11.23 o 
  -5  -1   3     2041.88     2050.96     19.63 o 
  -4  -1   3      447.64      386.07      5.48 o 
  -3  -1   3        6.05        3.82      2.25 o 
  -2  -1   3     3715.27     3417.13     11.89 o 
  -1  -1   3      196.40      215.16     16.27 o 
   0  -1   3     4229.94     4328.43     18.54 o 
   1  -1   3      131.28      136.09     10.09 o 
   2  -1   3      259.99      302.70     27.13 o 
   4  -1   3     8336.16     8336.65     46.62 o 
   5  -1   3      619.57      627.40      8.60 o 
   6  -1   3       80.95       66.63      5.44 o 
   7  -1   3       40.92       39.62      4.83 o 
   8  -1   3      849.67      933.80     19.82 o 
   9  -1   3      813.54      854.85     20.14 o 
  10  -1   3        1.38       -2.03      2.80 o 
  11  -1   3      128.73      142.24      8.77 o 
 -11   0   3       26.01       21.47      3.60 o 
 -10   0   3       56.09       50.49      4.43 o 
  -9   0   3        0.29        6.33      3.34 o 
  -8   0   3      289.98      278.81      7.13 o 
  -7   0   3        3.51        3.91      2.62 o 
  -6   0   3       99.52       74.27      4.48 o 
  -5   0   3       42.85       46.48      3.65 o 
  -4   0   3     2441.07     2553.10     13.83 o 
  -3   0   3       53.05       47.49      4.54 o 
  -2   0   3    10702.96    10601.51     48.02 o 
  -1   0   3    18023.16    17352.99     68.29 o 
   0   0   3      293.17      327.08      9.82 o 
   1   0   3      284.76      243.59     23.09 o 
   2   0   3     1201.40     1209.73     18.62 o 
   3   0   3       91.23       98.01     13.61 o 
   4   0   3     1514.90     1596.62     17.93 o 
   5   0   3       72.96       64.59      6.41 o 
   6   0   3     1382.57     1415.25     16.56 o 
   7   0   3      469.50      480.04     11.57 o 
   8   0   3       30.32       41.44      5.94 o 
   9   0   3        2.44        1.39      6.02 o 
  10   0   3       82.73       74.88      6.71 o 
  11   0   3       11.83        9.67      2.70 o 
 -12   1   3       34.78       30.14      4.36 o 
 -11   1   3        1.07        2.94      2.04 o 
 -10   1   3       44.02       51.10      4.21 o 
  -9   1   3       31.48       25.90      3.91 o 
  -8   1   3      522.24      527.33     11.47 o 
  -7   1   3      101.30      106.11      4.89 o 
  -6   1   3     2825.04     2971.35     18.58 o 
  -5   1   3      921.97      960.27     15.79 o 
  -4   1   3      376.24      347.69      5.44 o 
  -3   1   3      418.61      446.86      5.56 o 
  -2   1   3      432.92      423.05      7.02 o 
  -1   1   3     9610.37     9471.72     35.81 o 
   0   1   3    21835.60    20999.44     34.51 o 
   1   1   3       61.65       40.54      5.97 o 
   2   1   3     2425.93     2395.79     15.99 o 
   3   1   3       73.41       65.03      8.27 o 
   4   1   3      831.59      855.12     11.80 o 
   5   1   3       55.46       60.41      6.80 o 
   6   1   3      696.15      729.28     12.28 o 
   7   1   3      161.51      163.83      9.32 o 
   8   1   3      105.62      133.54     10.19 o 
   9   1   3        5.26       -1.29      3.41 o 
  10   1   3       64.89       69.31      7.35 o 
  11   1   3        4.89        2.62      2.76 o 
 -12   2   3       40.59       38.30      7.19 o 
 -11   2   3      262.28      241.16      8.37 o 
 -10   2   3      368.29      412.79     17.18 o 
  -9   2   3       39.61       34.21      5.18 o 
  -8   2   3        4.41        4.12      4.29 o 
  -7   2   3      464.82      452.89     15.40 o 
  -6   2   3      637.29      596.81      7.35 o 
  -5   2   3       78.31       57.42      3.99 o 
  -4   2   3     1627.50     1680.49     12.35 o 
  -3   2   3      516.99      499.00      7.88 o 
  -2   2   3     1807.82     1875.42     14.95 o 
  -1   2   3        8.62        1.24      1.83 o 
   0   2   3       10.39        0.67      3.21 o 
   1   2   3       10.90        5.02      2.65 o 
   2   2   3     1138.45     1032.84     11.06 o 
   3   2   3     1769.26     1765.57     18.30 o 
   4   2   3     1493.23     1631.16     26.31 o 
   5   2   3       19.13       16.58      4.15 o 
   6   2   3      279.32      296.52     12.55 o 
   7   2   3      166.76      146.19      9.99 o 
   8   2   3      232.82      238.86     13.28 o 
   9   2   3        7.15        5.24      3.71 o 
  10   2   3        5.14        7.73      3.77 o 
 -12   3   3        2.52        8.86      5.65 o 
 -11   3   3        8.42        2.72      2.94 o 
 -10   3   3       34.29       35.56      4.54 o 
  -9   3   3      208.75      235.54      7.14 o 
  -8   3   3      142.19      157.22     11.65 o 
  -7   3   3      469.75      444.61      8.71 o 
  -6   3   3       70.33       77.14      3.65 o 
  -5   3   3      492.54      505.73     12.94 o 
  -4   3   3      182.51      165.34      5.40 o 
  -3   3   3     1044.04     1019.43     10.22 o 
  -2   3   3     6101.21     6306.00     24.84 o 
  -1   3   3       73.22       47.68      2.97 o 
   0   3   3       12.38       16.17      2.92 o 
   1   3   3     1235.19     1264.04     17.90 o 
   2   3   3      214.52      206.33      9.03 o 
   3   3   3       31.75       15.45      2.97 o 
   4   3   3       48.27       50.20      6.04 o 
   5   3   3      153.33      164.96      9.60 o 
   6   3   3       91.56       90.38      7.85 o 
   7   3   3        3.39       -0.17      5.08 o 
   8   3   3       14.19       17.03      3.61 o 
   9   3   3       40.88       33.27      5.71 o 
  10   3   3       17.74       14.35      3.50 o 
 -12   4   3        1.58        3.97      3.40 o 
 -11   4   3      123.00      103.88      9.08 o 
 -10   4   3        4.50        6.54      3.14 o 
  -9   4   3      269.40      291.25      5.85 o 
  -8   4   3      185.34      184.45      6.31 o 
  -7   4   3      244.69      235.51      8.00 o 
  -6   4   3       18.13       17.67      2.08 o 
  -5   4   3     1141.58     1182.13     11.89 o 
  -4   4   3       16.22       20.65      3.78 o 
  -3   4   3      304.87      279.29      8.02 o 
  -2   4   3      507.65      573.52      6.32 o 
  -1   4   3     1331.68     1363.14      8.86 o 
   0   4   3       10.97       10.19      2.89 o 
   1   4   3       82.07      104.58      4.58 o 
   2   4   3        1.25        4.68      2.50 o 
   3   4   3      893.47      927.23     18.67 o 
   4   4   3       60.69       65.71      4.90 o 
   5   4   3      540.35      560.30     12.51 o 
   6   4   3       91.52      105.72      8.69 o 
   7   4   3       27.35       21.64      8.76 o 
   8   4   3       13.02       13.37      3.48 o 
   9   4   3       10.43        6.19      3.35 o 
 -11   5   3       53.45       46.02     13.68 o 
 -10   5   3       47.19       48.21     10.22 o 
  -9   5   3      174.45      165.27     32.81 o 
  -8   5   3      434.87      468.94     35.27 o 
  -7   5   3      114.57      122.77      8.01 o 
  -6   5   3      844.50      889.99     10.14 o 
  -5   5   3      994.71     1021.75     11.39 o 
  -4   5   3       92.74       87.56      6.32 o 
  -3   5   3        8.26        7.36      2.06 o 
  -2   5   3       14.06        7.06      2.10 o 
  -1   5   3      615.12      619.37      6.31 o 
   0   5   3      166.84      179.53      4.39 o 
   1   5   3       27.82       17.27      2.45 o 
   2   5   3      421.02      389.21      8.14 o 
   3   5   3      120.96      123.91      5.48 o 
   4   5   3       33.71       24.29      3.13 o 
   5   5   3      227.20      235.65     10.49 o 
   6   5   3       11.11        8.85      3.66 o 
   7   5   3       64.44       72.88      7.61 o 
   8   5   3        0.45        0.65      3.19 o 
 -11   6   3       68.40       58.71     12.35 o 
 -10   6   3       27.41       28.03      5.27 o 
  -9   6   3        3.14       -0.17      4.93 o 
  -8   6   3        1.78        0.70      5.12 o 
  -7   6   3     1188.39     1288.60     14.47 o 
  -6   6   3       30.63       38.72      3.37 o 
  -5   6   3        9.32        5.61      3.34 o 
  -4   6   3       11.85        9.83      2.47 o 
  -3   6   3       10.10        8.04      2.03 o 
  -2   6   3      163.04      170.50      4.72 o 
  -1   6   3      161.60      167.27      4.29 o 
   0   6   3      183.15      178.84      5.61 o 
   1   6   3      506.03      542.40     14.17 o 
   2   6   3       16.87       12.29      4.07 o 
   3   6   3       83.48       94.40      5.27 o 
   4   6   3        3.35       -1.68      2.38 o 
   5   6   3       34.48       36.40      4.58 o 
   6   6   3        0.11        0.03      2.66 o 
   7   6   3       62.93       59.19      6.71 o 
 -10   7   3      127.26      168.73     16.23 o 
  -9   7   3       64.15       71.56     10.37 o 
  -8   7   3       86.27       90.09      9.05 o 
  -7   7   3      121.77      125.87      4.43 o 
  -6   7   3       16.56       23.63      5.24 o 
  -5   7   3       27.89       15.98      2.15 o 
  -4   7   3       34.24       30.27      3.83 o 
  -3   7   3        4.41        0.35      1.97 o 
  -2   7   3      183.62      187.17      6.29 o 
  -1   7   3       30.51       22.86      2.76 o 
   0   7   3      160.92      159.76      5.96 o 
   1   7   3      100.52      110.44      6.76 o 
   2   7   3       49.25       37.65      7.35 o 
   3   7   3       46.81       53.06      4.34 o 
   4   7   3       50.69       46.56      4.24 o 
   5   7   3       39.15       53.95      5.76 o 
   6   7   3       22.95       17.98      3.22 o 
 -10   8   3        8.94       12.13      5.40 o 
  -9   8   3        0.01       18.51      6.67 o 
  -8   8   3        3.06       10.71      6.08 o 
  -7   8   3        1.37        2.01      1.62 o 
  -6   8   3      150.17      174.02      6.00 o 
  -5   8   3       72.96       68.07      6.38 o 
  -4   8   3        3.68       -0.86      1.64 o 
  -3   8   3        5.09        2.57      1.32 o 
  -2   8   3      206.32      207.21      5.85 o 
  -1   8   3        8.64        6.24      2.24 o 
   0   8   3        1.63        2.06      1.44 o 
   1   8   3       11.84        3.10      2.62 o 
   2   8   3       52.54       57.88      5.08 o 
   3   8   3        1.37       -1.39      2.10 o 
   4   8   3       10.66        2.99      2.08 o 
   5   8   3        0.36        5.17      2.71 o 
  -8   9   3       56.55       53.10      7.52 o 
  -7   9   3       13.16       10.62      2.73 o 
  -6   9   3        0.57       -0.86      1.89 o 
  -5   9   3       31.57       32.20      3.33 o 
  -4   9   3       32.22       29.78      2.83 o 
  -3   9   3       74.46       75.30      4.24 o 
  -2   9   3       27.48       26.88      4.11 o 
  -1   9   3        9.68        7.59      2.23 o 
   0   9   3       42.81       40.23      6.01 o 
   1   9   3        2.44        5.53      3.76 o 
   2   9   3        3.33        0.44      2.13 o 
   3   9   3        2.91        0.89      2.45 o 
  -7  10   3       15.89        8.64      2.12 o 
  -6  10   3       51.52       50.50      4.21 o 
  -5  10   3        0.16        0.93      2.12 o 
  -4  10   3       24.81       26.51      5.55 o 
  -3  10   3        2.86        2.92      1.49 o 
  -2  10   3       14.50       14.21      3.33 o 
  -1  10   3       25.72       10.23      7.12 o 
   0  10   3       16.82        6.46      1.48 o 
   1  10   3        5.51        0.83      3.35 o 
   0 -12   4        3.74        6.87      4.41 o 
   1 -12   4       64.62       63.34      6.69 o 
   2 -12   4        0.21       -1.07      3.32 o 
   3 -12   4       25.23       25.21      4.41 o 
   4 -12   4        0.38        0.53      2.48 o 
   5 -12   4       36.28       35.54      4.25 o 
  -2 -11   4        6.11        8.88      3.97 o 
  -1 -11   4       31.08       29.88      5.85 o 
   0 -11   4        0.53       -1.38      3.63 o 
   1 -11   4       49.77       50.00      5.56 o 
   2 -11   4       12.78        9.67      3.23 o 
   3 -11   4      128.62      145.21     18.45 o 
   4 -11   4        7.53        3.65      2.02 o 
   5 -11   4       23.88       30.11      2.63 o 
   6 -11   4        0.80        1.19      1.11 o 
   7 -11   4      116.62       82.21     18.59 o 
   8 -11   4        7.47        4.10      2.46 o 
  -4 -10   4        7.74        9.93      4.25 o 
  -3 -10   4       66.70       69.66      8.70 o 
  -2 -10   4        7.83       -0.55      3.82 o 
  -1 -10   4       56.55       51.61      5.98 o 
   0 -10   4       68.67       77.35      6.19 o 
   1 -10   4      276.92      274.12     10.05 o 
   2 -10   4        0.61       -1.79      3.08 o 
   3 -10   4      215.87      233.64      8.28 o 
   4 -10   4        8.35        5.59      1.44 o 
   5 -10   4        3.42        3.39      1.34 o 
   6 -10   4       86.62       75.50      7.89 o 
   7 -10   4      263.61      272.53     14.13 o 
   8 -10   4       50.11       34.46      8.41 o 
   9 -10   4       66.25       59.43     10.67 o 
  -6  -9   4       61.96       69.10      6.63 o 
  -5  -9   4       17.03       12.88      2.56 o 
  -4  -9   4       45.37       54.63      7.06 o 
  -3  -9   4       61.13       43.15      6.34 o 
  -2  -9   4      155.54      148.88      7.65 o 
  -1  -9   4      436.11      410.91     10.78 o 
   0  -9   4      105.00      121.26     12.05 o 
   1  -9   4        2.33       15.98      5.49 o 
   2  -9   4       31.65       33.84      7.68 o 
   3  -9   4      106.53       98.14      3.42 o 
   4  -9   4      340.09      347.51      7.61 o 
   5  -9   4      368.53      391.61     19.42 o 
   6  -9   4       77.25       69.93      7.41 o 
   7  -9   4       56.73       58.05     11.37 o 
   8  -9   4       41.25       20.25      7.35 o 
   9  -9   4      184.75      151.07     41.79 o 
  10  -9   4       19.21       16.13      5.69 o 
  -7  -8   4       17.47       12.52      4.48 o 
  -6  -8   4       33.38       36.92      3.70 o 
  -5  -8   4        2.92        2.24      3.85 o 
  -4  -8   4       30.82       39.76      7.38 o 
  -3  -8   4        6.47       -0.69      3.97 o 
  -2  -8   4      687.02      771.04     28.83 o 
  -1  -8   4       34.71       21.00      5.07 o 
   0  -8   4      203.11      194.46      8.28 o 
   1  -8   4      870.40      984.56     38.46 o 
   2  -8   4      675.82      702.26      5.89 o 
   3  -8   4      231.43      218.15      3.96 o 
   4  -8   4       65.52       65.89      3.98 o 
   5  -8   4        2.52       -2.48      3.12 o 
   6  -8   4      611.77      612.71     14.94 o 
   7  -8   4       50.26       58.16     12.30 o 
   8  -8   4      171.01      140.53     36.53 o 
   9  -8   4       57.43       50.34     13.03 o 
  10  -8   4       77.51       61.58     15.68 o 
  11  -8   4       24.10       10.92      2.97 o 
  -8  -7   4       23.41       20.56      3.48 o 
  -7  -7   4        2.21        1.96      2.51 o 
  -6  -7   4      117.70      131.81      5.81 o 
  -5  -7   4        0.29        0.35      4.20 o 
  -4  -7   4      549.48      548.20      9.64 o 
  -3  -7   4        0.01        0.67      1.95 o 
  -2  -7   4      210.32      231.59      8.12 o 
  -1  -7   4       30.94       43.90      5.08 o 
   0  -7   4     1283.59     1316.43     16.59 o 
   1  -7   4       63.34       57.75      4.74 o 
   2  -7   4     1026.54     1025.95     10.25 o 
   3  -7   4      153.81      142.94      8.25 o 
   4  -7   4      584.15      556.47     11.96 o 
   5  -7   4      183.55      178.33      6.20 o 
   6  -7   4      396.82      397.98     13.87 o 
   7  -7   4       60.53       65.23      8.67 o 
   8  -7   4      223.41      224.17     12.94 o 
   9  -7   4        0.11        0.08      3.97 o 
  10  -7   4       93.61       87.82     18.76 o 
  11  -7   4        0.08        5.48      3.36 o 
  -9  -6   4        4.12        2.01      2.40 o 
  -8  -6   4       56.54       64.54      6.61 o 
  -7  -6   4      223.02      217.50      7.92 o 
  -6  -6   4      214.36      241.37      7.18 o 
  -5  -6   4       90.40      100.28      4.95 o 
  -4  -6   4      291.79      289.43      7.12 o 
  -3  -6   4      269.20      259.17      6.02 o 
  -2  -6   4     1169.22     1188.30     22.52 o 
  -1  -6   4      324.43      313.97      8.73 o 
   0  -6   4     1332.16     1336.84      9.37 o 
   1  -6   4       33.91       42.37      2.51 o 
   2  -6   4     1389.36     1342.99     15.86 o 
   3  -6   4       53.94       25.87      3.62 o 
   4  -6   4      234.77      189.53      7.01 o 
   5  -6   4       28.90       26.43      3.21 o 
   6  -6   4      914.82      868.35     18.05 o 
   9  -6   4        7.59        4.38      5.50 o 
  10  -6   4      165.60      170.77     13.20 o 
  11  -6   4        2.36       -7.20      6.03 o 
  -9  -5   4       36.67       33.91      5.41 o 
  -8  -5   4        6.45        8.27      2.84 o 
  -7  -5   4       71.71       65.40      5.90 o 
  -6  -5   4        6.61        9.65      3.31 o 
  -5  -5   4      612.01      680.06     11.81 o 
  -4  -5   4      685.75      674.06     17.73 o 
  -3  -5   4      453.33      413.68     10.71 o 
  -2  -5   4     1561.08     1584.43     10.26 o 
  -1  -5   4     1387.73     1335.00      7.15 o 
   0  -5   4      481.99      457.51      5.90 o 
   1  -5   4      233.05      235.72      4.13 o 
   2  -5   4     1313.65     1317.17      8.13 o 
   3  -5   4       23.85       15.21      4.95 o 
   4  -5   4     1510.87     1494.21     17.08 o 
   5  -5   4     1794.74     1836.64     17.25 o 
   6  -5   4       50.99       39.61      4.01 o 
   7  -5   4       18.10       16.40      2.21 o 
   8  -5   4       80.24       82.89      3.68 o 
   9  -5   4      136.54      137.09      4.25 o 
  10  -5   4      109.13      105.76      3.44 o 
  11  -5   4       29.39       25.86      8.35 o 
 -10  -4   4        0.30       -2.15      2.83 o 
  -9  -4   4       51.78       52.04      4.98 o 
  -8  -4   4        0.89        6.91      2.75 o 
  -7  -4   4      792.73      841.84     17.17 o 
  -6  -4   4        7.67        9.96      2.48 o 
  -5  -4   4     2144.95     2240.65     19.22 o 
  -4  -4   4      657.00      689.33      9.17 o 
  -3  -4   4      179.28      155.37      6.32 o 
  -2  -4   4     1862.90     1979.69     12.08 o 
  -1  -4   4     2435.49     2291.13     17.58 o 
   0  -4   4      127.68       95.91      2.91 o 
   1  -4   4     1465.84     1322.99     16.60 o 
   2  -4   4       41.75       24.65      3.21 o 
   3  -4   4      441.15      463.63      8.65 o 
   5  -4   4      776.48      764.93     13.62 o 
   6  -4   4     1045.99     1077.38     17.13 o 
   7  -4   4      248.24      273.76      7.73 o 
   8  -4   4       41.77       34.53      4.99 o 
   9  -4   4      123.54      143.23      6.67 o 
  10  -4   4        8.77        4.70      3.14 o 
  11  -4   4      104.11      102.81      5.70 o 
 -10  -3   4       21.32       17.27      3.42 o 
  -9  -3   4       55.29       57.98      5.58 o 
  -8  -3   4       52.43       42.71      5.27 o 
  -7  -3   4      502.48      520.25      9.12 o 
  -6  -3   4      276.77      229.41      7.27 o 
  -5  -3   4     2067.61     2140.70     24.64 o 
  -4  -3   4      203.56      237.07      5.77 o 
  -3  -3   4     2406.64     2609.05     15.63 o 
  -2  -3   4       91.27       79.16      5.32 o 
  -1  -3   4      394.98      308.48      4.23 o 
   0  -3   4      768.79      721.42      6.57 o 
   1  -3   4     5660.68     5264.31     20.01 o 
   4  -3   4       82.69       84.97     13.05 o 
   5  -3   4     1282.90     1202.85     13.56 o 
   6  -3   4        9.60        4.33      3.02 o 
   7  -3   4      268.60      276.12      8.52 o 
   8  -3   4       21.67       16.74      5.25 o 
   9  -3   4      197.02      219.11      9.16 o 
  10  -3   4        3.67        5.01      3.72 o 
  11  -3   4      286.87      268.87     12.75 o 
 -11  -2   4       90.49      117.17     10.07 o 
 -10  -2   4       97.13       92.04      6.13 o 
  -9  -2   4      156.68      150.44      7.11 o 
  -8  -2   4       60.46       51.91      5.04 o 
  -7  -2   4      316.02      338.72      8.51 o 
  -6  -2   4       18.22       25.15      3.90 o 
  -5  -2   4      751.54      680.54      7.73 o 
  -4  -2   4       69.41       60.85      4.39 o 
  -3  -2   4     4725.35     4739.53     23.64 o 
  -2  -2   4      983.13      895.15      7.93 o 
  -1  -2   4       45.29       35.84      3.30 o 
   0  -2   4      585.99      533.75      7.19 o 
   1  -2   4     6408.88     6158.22     31.34 o 
   3  -2   4     1059.31      974.33     19.76 o 
   4  -2   4      132.78      137.50     24.46 o 
   5  -2   4      127.83      115.42     18.12 o 
   6  -2   4        9.49        8.64      4.46 o 
   7  -2   4      585.86      570.49      9.78 o 
   8  -2   4        0.34        1.08      2.02 o 
   9  -2   4       38.08       40.66      4.55 o 
  10  -2   4      266.12      300.79      8.59 o 
  11  -2   4       49.07       48.51      4.94 o 
 -11  -1   4       32.53       16.02      2.73 o 
 -10  -1   4      103.44       95.26      6.17 o 
  -9  -1   4      539.11      604.22     11.26 o 
  -8  -1   4      449.54      451.68     11.59 o 
  -7  -1   4      440.71      471.83      8.57 o 
  -6  -1   4     1795.18     1787.93     16.72 o 
  -5  -1   4      221.10      204.38      5.20 o 
  -4  -1   4      362.63      312.73      8.14 o 
  -3  -1   4     1593.02     1562.02     14.54 o 
  -2  -1   4      219.85      231.21      5.13 o 
  -1  -1   4     1036.11      983.26     10.98 o 
   0  -1   4     4882.99     4722.48     19.55 o 
   1  -1   4     2017.32     1954.85     17.66 o 
   2  -1   4     1101.53     1058.60     13.18 o 
   3  -1   4       16.86       -6.86      6.84 o 
   4  -1   4       67.10       80.27      6.70 o 
   5  -1   4     2468.29     2632.04     23.82 o 
   6  -1   4      627.74      662.40     10.17 o 
   7  -1   4       19.51        9.47      3.56 o 
   8  -1   4      247.64      270.39     11.13 o 
   9  -1   4      254.17      256.60     17.75 o 
  10  -1   4       41.10       53.61     11.90 o 
  11  -1   4       55.10       54.93      7.69 o 
 -11   0   4        3.21        6.26      2.42 o 
 -10   0   4      171.46      167.22      6.80 o 
  -9   0   4        3.52        3.94      2.11 o 
  -8   0   4      133.20      133.83      6.07 o 
  -7   0   4       54.28       58.73      4.54 o 
  -6   0   4      393.75      322.61      6.60 o 
  -5   0   4        5.15       10.63      2.52 o 
  -4   0   4     1568.53     1598.79     12.78 o 
  -3   0   4        9.06        9.41      3.50 o 
  -2   0   4     6645.98     6613.92     28.48 o 
  -1   0   4    11275.38    10813.30     33.99 o 
   0   0   4     1640.61     1392.24     16.54 o 
   1   0   4      915.81      828.01      7.01 o 
   2   0   4      523.77      495.81      7.51 o 
   3   0   4     1250.35     1222.24     14.79 o 
   4   0   4     3546.09     3517.15     29.15 o 
   5   0   4      289.90      306.22      9.23 o 
   6   0   4     1073.12     1148.09     15.38 o 
   7   0   4       38.86       18.70      4.67 o 
   8   0   4       44.48       53.84      5.32 o 
   9   0   4       77.72       72.98      6.41 o 
  10   0   4       34.71       31.43      4.54 o 
  11   0   4       17.97        2.63      2.04 o 
 -12   1   4       50.55       49.49      9.99 o 
 -11   1   4       32.43       34.74      4.91 o 
 -10   1   4       79.25       86.41      7.97 o 
  -9   1   4       64.55       53.96      5.31 o 
  -8   1   4      577.71      645.14     11.33 o 
  -7   1   4        1.61       -0.38      3.30 o 
  -6   1   4      405.22      376.18      7.49 o 
  -5   1   4      490.62      501.75      7.61 o 
  -4   1   4     3055.89     3227.46     32.92 o 
  -3   1   4      542.62      563.28      8.38 o 
  -2   1   4      218.69      228.25      5.46 o 
  -1   1   4      738.03      730.13     16.90 o 
   0   1   4     5386.49     5403.21     26.70 o 
   1   1   4       23.92       27.88      2.81 o 
   2   1   4     2563.56     2643.14     14.71 o 
   3   1   4        0.29        3.50      3.27 o 
   4   1   4       43.41       63.23      6.95 o 
   5   1   4        2.66       -3.99      4.10 o 
   6   1   4      572.89      595.69     12.12 o 
   7   1   4       47.97       55.48      6.91 o 
   8   1   4      182.12      202.07     10.46 o 
   9   1   4       12.37       12.63      3.21 o 
  10   1   4       88.66       96.54     20.95 o 
 -12   2   4        0.91       -0.04      2.61 o 
 -11   2   4      257.39      254.87     23.71 o 
 -10   2   4      242.79      251.06      9.35 o 
  -9   2   4        1.07       -4.37      3.15 o 
  -8   2   4      304.82      280.42      8.44 o 
  -7   2   4      144.44      127.04      5.43 o 
  -6   2   4      368.99      380.71      7.08 o 
  -5   2   4     1007.42     1089.84     10.79 o 
  -4   2   4      155.54      131.04      9.91 o 
  -3   2   4      761.97      733.96     11.94 o 
  -2   2   4     1773.29     1860.37     15.04 o 
  -1   2   4        4.54       -0.57      2.88 o 
   0   2   4     3640.96     3689.64     26.09 o 
   1   2   4       91.44      108.46      4.22 o 
   2   2   4      874.51      846.65     16.81 o 
   3   2   4      620.73      613.16     10.73 o 
   4   2   4      810.39      897.24     17.98 o 
   5   2   4       34.00       23.01      3.79 o 
   6   2   4       91.49      103.20      8.21 o 
   7   2   4       21.81       12.10      3.72 o 
   8   2   4      438.70      435.01     54.65 o 
   9   2   4        3.45        5.63      2.44 o 
  10   2   4        0.63       -0.79      3.52 o 
 -11   3   4        6.14        6.24      2.60 o 
 -10   3   4        9.85        3.94      3.67 o 
  -9   3   4      135.73      144.98     12.81 o 
  -8   3   4        6.54        4.66      3.53 o 
  -7   3   4      191.86      195.50      5.75 o 
  -6   3   4      369.36      391.14      7.27 o 
  -5   3   4        4.69        2.79      3.14 o 
  -4   3   4      352.86      326.72      8.16 o 
  -3   3   4     2370.58     2446.01     17.64 o 
  -2   3   4       15.91       21.46      4.26 o 
  -1   3   4     2102.74     2268.67     14.17 o 
   0   3   4     1308.68     1472.65     11.05 o 
   1   3   4      614.42      585.76      7.52 o 
   2   3   4      949.89     1027.85     10.77 o 
   3   3   4        2.74        9.18      3.89 o 
   4   3   4       79.76       76.98      5.00 o 
   5   3   4      146.33      140.04     11.60 o 
   6   3   4       16.76       18.17      5.26 o 
   7   3   4       57.32       51.50      6.61 o 
   8   3   4        2.61        6.80      4.42 o 
   9   3   4        1.11        0.28      3.59 o 
 -11   4   4       59.21       62.33      6.91 o 
 -10   4   4       76.10       76.13      4.17 o 
  -9   4   4       73.88       79.52      3.93 o 
  -8   4   4       35.85       27.04      5.21 o 
  -7   4   4      458.33      476.42      6.53 o 
  -6   4   4       68.95       72.75      3.97 o 
  -5   4   4      561.56      577.13      9.50 o 
  -4   4   4       17.68        8.43      2.37 o 
  -3   4   4      257.86      224.70      7.70 o 
  -2   4   4        8.19        4.82      2.30 o 
  -1   4   4      824.55      837.79      7.28 o 
   0   4   4      655.52      673.85      7.47 o 
   1   4   4      672.48      705.74      8.71 o 
   2   4   4        0.67        4.51      2.26 o 
   3   4   4        3.74        6.67      2.76 o 
   4   4   4      148.16      163.30      6.34 o 
   5   4   4       60.84       59.93      5.29 o 
   6   4   4       30.68       43.64      6.52 o 
   7   4   4       65.79       46.37      6.60 o 
   8   4   4       13.34       10.00      5.62 o 
   9   4   4       24.34       21.40      4.18 o 
 -11   5   4        3.73        8.16      6.31 o 
 -10   5   4        9.82       15.53      6.16 o 
  -9   5   4        4.26        2.85      1.77 o 
  -8   5   4      361.06      409.59     11.53 o 
  -7   5   4      214.55      214.47      4.83 o 
  -6   5   4       77.10       79.93      6.64 o 
  -5   5   4     1412.77     1513.48     16.92 o 
  -4   5   4       37.80       25.45      3.09 o 
  -3   5   4      331.78      324.46      7.57 o 
  -2   5   4      273.48      300.11      5.91 o 
  -1   5   4      349.01      343.68      6.17 o 
   0   5   4        0.03        1.25      1.95 o 
   1   5   4       41.25       27.04      2.96 o 
   2   5   4        0.00       -0.87      2.74 o 
   3   5   4      397.25      431.37     18.73 o 
   4   5   4        2.76        1.89      2.88 o 
   5   5   4      248.11      274.93     11.27 o 
   6   5   4       36.41       35.49      6.04 o 
   7   5   4        1.97        1.68      2.42 o 
   8   5   4        0.58        2.07      3.22 o 
 -11   6   4       68.73       58.92     11.77 o 
 -10   6   4        6.39        3.08      5.48 o 
  -9   6   4       11.93        9.35      5.31 o 
  -8   6   4      110.07      116.19      3.82 o 
  -7   6   4      133.90      142.42      3.79 o 
  -6   6   4       33.12       30.77      3.36 o 
  -5   6   4     1581.25     1836.94     15.16 o 
  -4   6   4      120.15      138.14      5.43 o 
  -3   6   4       48.77       41.53      3.72 o 
  -2   6   4      170.73      191.41      5.06 o 
  -1   6   4      108.08      118.77      4.48 o 
   0   6   4        8.69        5.18      2.25 o 
   1   6   4      155.56      175.83      6.01 o 
   2   6   4        0.35       -0.09      2.27 o 
   3   6   4       35.36       31.48      4.73 o 
   4   6   4        8.75        6.23      2.57 o 
   5   6   4        2.82        1.35      2.52 o 
   6   6   4        0.07        1.12      2.65 o 
   7   6   4        4.02        7.56      3.16 o 
 -10   7   4       46.70       46.66      8.63 o 
  -9   7   4       31.92       33.78      7.93 o 
  -8   7   4       52.89       61.96      3.73 o 
  -7   7   4       55.96       51.33      4.02 o 
  -6   7   4      134.90      144.39      9.44 o 
  -5   7   4        3.11        2.72      2.21 o 
  -4   7   4      136.57      151.85     10.47 o 
  -3   7   4      183.59      187.41      5.57 o 
  -2   7   4       31.57       37.44      3.33 o 
  -1   7   4       14.07       10.59      2.23 o 
   0   7   4       15.36       13.42      2.94 o 
   1   7   4       41.71       44.74      5.85 o 
   2   7   4       69.49       57.37      4.25 o 
   3   7   4       73.06       82.14      5.12 o 
   4   7   4        4.58        1.86      3.92 o 
   5   7   4       12.28       12.59      2.38 o 
   6   7   4       27.62       24.31      4.60 o 
  -9   8   4        1.99       -4.27      4.16 o 
  -8   8   4       28.71       26.91      2.08 o 
  -7   8   4        1.65        1.19      1.72 o 
  -6   8   4       41.47       45.08      3.61 o 
  -5   8   4       23.86       15.03      2.80 o 
  -4   8   4       23.80       26.21      3.57 o 
  -3   8   4       11.58        6.21      2.23 o 
  -2   8   4      135.89      144.54      6.45 o 
  -1   8   4        2.72        4.81      2.23 o 
   0   8   4      160.03      161.65      6.11 o 
   1   8   4       57.42       59.29      4.39 o 
   2   8   4       24.59       18.51      3.10 o 
   3   8   4        0.05        0.75      2.78 o 
   4   8   4        8.28        3.44      1.74 o 
  -8   9   4       16.11       13.31      1.60 o 
  -7   9   4        4.43        1.90      2.26 o 
  -6   9   4       24.66       28.10      3.67 o 
  -5   9   4        0.13       -1.00      1.68 o 
  -4   9   4        3.56        3.83      1.49 o 
  -3   9   4        3.37        4.71      1.82 o 
  -2   9   4       69.44       64.58      9.16 o 
  -1   9   4        0.09       -0.47      1.26 o 
   0   9   4        2.44        3.15      2.20 o 
   1   9   4        1.05        2.13      1.83 o 
   2   9   4       12.91       11.82      3.54 o 
  -5  10   4        0.21        0.37      1.79 o 
  -4  10   4       16.89       12.68      4.88 o 
  -3  10   4        6.41        5.06      1.46 o 
  -2  10   4        0.97        4.54      2.48 o 
  -1  10   4        3.52        0.95      1.94 o 
   0 -12   5       24.55       17.30      5.30 o 
   1 -12   5       33.88       45.09      6.22 o 
   2 -12   5        0.59        1.49      3.16 o 
   3 -12   5       61.89       61.04      6.41 o 
   4 -12   5       16.23        9.40      5.26 o 
   5 -12   5       44.41       36.36     10.01 o 
  -3 -11   5       23.13       16.42      4.75 o 
  -2 -11   5        2.51        0.71      3.66 o 
  -1 -11   5       55.39       57.38      6.66 o 
   0 -11   5        3.26        6.82      4.51 o 
   1 -11   5       88.97       94.62      7.31 o 
   2 -11   5       13.43       10.04      5.09 o 
   3 -11   5      194.39      202.31      7.88 o 
   4 -11   5       44.66       34.71      4.31 o 
   5 -11   5       26.29       23.16      2.26 o 
   6 -11   5        0.24        3.36      1.49 o 
   7 -11   5       49.78       38.50      6.12 o 
   8 -11   5       33.17       27.60      8.31 o 
  -4 -10   5       10.57        6.40      4.24 o 
  -3 -10   5       67.30       67.69      7.45 o 
  -2 -10   5        0.63       -0.89      4.00 o 
  -1 -10   5       19.57       19.65      5.03 o 
   0 -10   5      151.65      157.79      8.25 o 
   1 -10   5      585.26      586.64     21.51 o 
   2 -10   5       21.17       22.19      4.76 o 
   3 -10   5      367.39      409.28     11.23 o 
   4 -10   5       18.79        7.29      1.56 o 
   5 -10   5       73.93       76.50      6.38 o 
   6 -10   5        1.49        5.04      3.27 o 
   7 -10   5       47.16       42.59      6.61 o 
   8 -10   5       43.48       28.81      8.63 o 
   9 -10   5       82.36       57.90     18.08 o 
  -6  -9   5       86.80       76.53      4.22 o 
  -5  -9   5       47.62       45.34      4.56 o 
  -4  -9   5        5.42        6.93      3.33 o 
  -3  -9   5      167.30      152.48      9.04 o 
  -2  -9   5       34.86       39.62      8.32 o 
  -1  -9   5      463.84      455.95     17.88 o 
   0  -9   5      279.22      282.77      8.79 o 
   1  -9   5      215.21      195.79      7.88 o 
   2  -9   5        2.01       -1.19      3.22 o 
   3  -9   5      375.79      365.73      7.55 o 
   4  -9   5      684.96      692.14      9.13 o 
   5  -9   5      739.34      768.69     12.03 o 
   6  -9   5        1.62        1.10      1.91 o 
   7  -9   5       28.51       31.70      9.50 o 
   8  -9   5       42.14       34.06      9.05 o 
   9  -9   5       65.94       59.96     14.75 o 
  10  -9   5        7.51       -0.38      4.82 o 
  -7  -8   5        4.98        4.38      2.79 o 
  -6  -8   5       42.45       58.83      5.06 o 
  -5  -8   5       77.98       73.93      4.46 o 
  -4  -8   5      114.74      127.95      4.52 o 
  -3  -8   5        1.46        1.87      1.75 o 
  -2  -8   5      384.74      401.56     11.35 o 
  -1  -8   5       64.55       62.89      6.67 o 
   0  -8   5      243.45      229.16     11.38 o 
   1  -8   5      378.66      402.23     10.13 o 
   2  -8   5      731.71      801.17      7.69 o 
   3  -8   5      619.76      621.34      8.27 o 
   4  -8   5       24.49       27.75      5.46 o 
   5  -8   5       43.50       41.26      5.61 o 
   6  -8   5      557.29      577.50     13.03 o 
   7  -8   5      214.52      206.23     11.60 o 
   8  -8   5      178.32      152.84     11.01 o 
   9  -8   5       46.99       38.69      7.46 o 
  10  -8   5       97.16       91.64     23.33 o 
  -8  -7   5        5.97        5.45      3.05 o 
  -7  -7   5       61.92       42.63      5.21 o 
  -6  -7   5       91.18       98.50      5.81 o 
  -5  -7   5       41.54       32.31      4.10 o 
  -4  -7   5      666.55      735.21     11.83 o 
  -3  -7   5       47.74       43.38      3.19 o 
  -2  -7   5        7.25        2.09      1.48 o 
  -1  -7   5       51.48       51.22      5.68 o 
   0  -7   5     1394.46     1430.51     15.81 o 
   1  -7   5       23.27       24.64      2.37 o 
   2  -7   5     1445.56     1516.97     12.31 o 
   3  -7   5       99.26       78.56      5.55 o 
   4  -7   5     1290.70     1339.88     20.82 o 
   5  -7   5      159.20      143.79      6.59 o 
   6  -7   5      317.94      325.01      5.56 o 
   7  -7   5      186.17      175.25      3.63 o 
  10  -7   5      108.73      105.35     11.07 o 
  11  -7   5       42.90       34.78      8.41 o 
  -9  -6   5        0.38       -0.48      3.06 o 
  -8  -6   5      149.55      164.59      7.62 o 
  -7  -6   5       86.89       79.54      5.22 o 
  -6  -6   5      219.06      229.94      7.38 o 
  -5  -6   5       32.53       30.73      3.53 o 
  -4  -6   5       51.29       48.89      4.27 o 
  -3  -6   5       64.92       67.29      4.00 o 
  -2  -6   5     1010.37     1074.68     16.59 o 
  -1  -6   5      700.70      726.03      7.25 o 
   0  -6   5      564.11      530.76     10.67 o 
   1  -6   5      164.60      144.45      3.91 o 
   2  -6   5     1144.75     1124.29      9.38 o 
   3  -6   5       19.30       21.31      6.35 o 
   4  -6   5      701.12      650.11     11.03 o 
   5  -6   5        1.87       -1.47      2.40 o 
   6  -6   5      753.75      792.56     20.96 o 
   7  -6   5      327.30      336.61      4.97 o 
   8  -6   5      842.01      804.92      5.98 o 
  11  -6   5       14.38        2.34      5.59 o 
  -9  -5   5        6.85        8.49      4.19 o 
  -8  -5   5      111.58      121.24      7.95 o 
  -7  -5   5       31.50       13.24      3.00 o 
  -6  -5   5       27.43       20.03      4.42 o 
  -5  -5   5      877.61      926.29     22.05 o 
  -4  -5   5       27.81       16.85      3.26 o 
  -3  -5   5     1260.51     1343.73     14.48 o 
  -2  -5   5     2085.72     2147.33     18.98 o 
  -1  -5   5       12.09        2.80      1.78 o 
   0  -5   5      603.49      607.65      7.49 o 
   1  -5   5     2759.93     2836.21     17.73 o 
   2  -5   5     2447.87     2563.94     51.46 o 
   3  -5   5      221.44      195.65      7.03 o 
   4  -5   5      609.58      583.73     10.60 o 
   5  -5   5      971.16      944.45     10.41 o 
   6  -5   5      532.36      519.68     13.24 o 
   7  -5   5       52.41       58.50      8.01 o 
   8  -5   5      248.87      266.37      7.71 o 
   9  -5   5       18.51       21.27      4.40 o 
  10  -5   5      192.47      187.17      6.35 o 
  11  -5   5       19.66       19.40      3.12 o 
 -10  -4   5        0.88        1.58      2.71 o 
  -9  -4   5      104.23      101.96     10.35 o 
  -8  -4   5      226.56      240.02     15.04 o 
  -7  -4   5      138.35      141.56      7.72 o 
  -6  -4   5       58.34       65.41      4.45 o 
  -5  -4   5      309.96      324.57      6.97 o 
  -4  -4   5      105.86      109.84      4.31 o 
  -3  -4   5      462.96      394.47      6.28 o 
  -2  -4   5      514.27      541.94      5.77 o 
  -1  -4   5     6451.09     6981.73     28.00 o 
   0  -4   5       22.67       20.43      2.33 o 
   1  -4   5      283.32      213.61      4.81 o 
   2  -4   5        7.25       12.38      3.93 o 
   3  -4   5     2415.10     2416.80     26.20 o 
   5  -4   5     1207.73     1194.78     16.76 o 
   6  -4   5      975.07      987.93     18.29 o 
   7  -4   5      396.97      399.99     10.56 o 
   8  -4   5      213.29      226.53      8.41 o 
   9  -4   5       14.38       13.32      3.63 o 
  10  -4   5       62.13       58.03      5.69 o 
  11  -4   5        3.63        7.69      3.14 o 
 -10  -3   5       65.38       72.47      6.18 o 
  -9  -3   5      220.55      246.13      7.93 o 
  -8  -3   5      460.32      443.31     16.67 o 
  -7  -3   5      120.19      128.80      7.07 o 
  -6  -3   5        6.41        8.66      3.90 o 
  -5  -3   5     1058.87     1077.91     10.32 o 
  -4  -3   5        0.57       -3.37      2.43 o 
  -3  -3   5     2540.42     2608.10     16.31 o 
  -2  -3   5       42.44       43.77      3.82 o 
  -1  -3   5      574.27      555.26      5.36 o 
   0  -3   5      740.50      708.38      6.51 o 
   1  -3   5     1986.06     1846.22     17.25 o 
   2  -3   5      122.32      124.19      5.91 o 
   4  -3   5       51.82       65.25      9.09 o 
   5  -3   5     1172.67     1188.91     17.72 o 
   6  -3   5        3.39       -0.89      4.76 o 
   7  -3   5     1822.67     1986.50     22.46 o 
   8  -3   5      475.47      505.66     13.03 o 
   9  -3   5       35.03       36.99      5.61 o 
  10  -3   5       11.46       21.08      5.50 o 
  11  -3   5        7.58        7.16      3.97 o 
 -11  -2   5      109.74      114.54     11.83 o 
 -10  -2   5      150.19      137.06      7.02 o 
  -9  -2   5       43.86       20.47      5.11 o 
  -8  -2   5       47.94       49.07      4.75 o 
  -7  -2   5      639.06      700.21     12.81 o 
  -6  -2   5      141.78      112.89      5.27 o 
  -5  -2   5     1216.35     1269.77     11.11 o 
  -4  -2   5     1365.24     1293.84      9.27 o 
  -3  -2   5      803.29      786.78      7.26 o 
  -2  -2   5      145.40      122.16      3.75 o 
  -1  -2   5     1002.84      944.99      9.23 o 
   0  -2   5     1390.53     1315.62     15.70 o 
   1  -2   5    10377.21    10227.00     50.11 o 
   2  -2   5      320.59      280.41      8.20 o 
   3  -2   5     5854.15     6180.27     57.35 o 
   4  -2   5      128.67      121.94     22.86 o 
   5  -2   5       51.20       61.68     10.88 o 
   6  -2   5      186.71      202.90     32.72 o 
   7  -2   5      493.93      543.22     10.18 o 
   8  -2   5       38.09       35.40      6.25 o 
   9  -2   5      206.20      217.17      8.42 o 
  10  -2   5        0.71       -0.14      4.18 o 
  11  -2   5       33.69       37.08      4.78 o 
 -11  -1   5        1.29        4.94      2.54 o 
 -10  -1   5       36.79       24.44      6.04 o 
  -9  -1   5      389.44      450.54     16.87 o 
  -8  -1   5      365.68      386.63      9.28 o 
  -7  -1   5      187.96      179.26      5.76 o 
  -6  -1   5      386.37      371.63      6.89 o 
  -5  -1   5      166.11      157.22      5.57 o 
  -4  -1   5      117.59      114.78      5.75 o 
  -3  -1   5      999.78      959.16      8.47 o 
  -2  -1   5     1289.95     1158.47     10.66 o 
  -1  -1   5      429.59      379.57     10.75 o 
   0  -1   5     1955.38     1977.35     18.50 o 
   1  -1   5      397.68      382.83      6.64 o 
   3  -1   5      600.77      603.87     13.70 o 
   4  -1   5      289.58      327.04      9.41 o 
   5  -1   5     3556.66     4018.24     34.57 o 
   6  -1   5      564.70      562.02     10.40 o 
   7  -1   5       45.82       42.29      6.42 o 
   8  -1   5       33.78       34.59      8.30 o 
   9  -1   5      104.39      109.41      8.36 o 
  10  -1   5        5.60        5.78      3.64 o 
  11  -1   5       13.32        8.36      3.19 o 
 -11   0   5        0.25        1.68      2.82 o 
 -10   0   5      124.25      117.63      8.62 o 
  -9   0   5        8.12       21.34      4.39 o 
  -8   0   5      384.52      398.61     11.80 o 
  -7   0   5       18.85       20.20      4.10 o 
  -6   0   5     1049.53     1115.55     12.31 o 
  -5   0   5        4.11        2.23      1.94 o 
  -4   0   5       28.48       30.09      4.40 o 
  -3   0   5     2357.15     2457.35     16.55 o 
  -2   0   5     4779.65     4996.19     24.24 o 
  -1   0   5      509.91      438.20      7.51 o 
   0   0   5       11.69       -4.93      4.09 o 
   1   0   5      868.60      843.67      8.13 o 
   2   0   5     2105.07     2238.33     21.94 o 
   3   0   5      675.04      678.22     10.92 o 
   4   0   5      882.94      879.50     12.15 o 
   5   0   5       53.57       38.76     10.24 o 
   6   0   5       52.75       46.78      5.93 o 
   7   0   5        5.27       10.37      4.55 o 
   8   0   5      128.33      127.20     10.33 o 
   9   0   5       48.24       55.17      6.50 o 
  10   0   5       33.73       37.60      6.53 o 
 -11   1   5        5.05        5.34      3.91 o 
 -10   1   5        3.66        3.88      3.52 o 
  -9   1   5       51.92       42.50      5.49 o 
  -8   1   5      223.09      229.47      8.23 o 
  -7   1   5      126.67      118.87      5.99 o 
  -6   1   5     1053.42     1019.42     11.44 o 
  -5   1   5      124.03      134.27      5.60 o 
  -4   1   5     2506.83     2672.87     20.09 o 
  -3   1   5      372.49      444.25      8.05 o 
  -2   1   5       77.93       89.33      4.82 o 
  -1   1   5      328.31      339.04      6.56 o 
   0   1   5     2439.53     2393.54     14.22 o 
   1   1   5       29.97       23.40      3.15 o 
   2   1   5     1959.09     1963.68     24.25 o 
   3   1   5        3.71        5.50      3.39 o 
   4   1   5      244.90      197.16     16.96 o 
   5   1   5       76.25       81.66      8.39 o 
   6   1   5      317.06      310.83     13.56 o 
   7   1   5       57.73       55.69      6.14 o 
   8   1   5        6.67        9.48      4.42 o 
   9   1   5        0.32       -1.81      3.60 o 
  10   1   5       69.33       72.38      8.32 o 
 -11   2   5        4.15        2.56      2.71 o 
 -10   2   5      525.26      569.37     21.17 o 
  -9   2   5      121.12      115.22      9.80 o 
  -8   2   5       62.37       65.40      6.09 o 
  -7   2   5      249.20      248.60      8.45 o 
  -6   2   5      392.20      386.63      7.88 o 
  -5   2   5       10.12        8.88      2.81 o 
  -4   2   5     1105.15     1072.18     13.62 o 
  -3   2   5      327.69      386.15     10.85 o 
  -2   2   5       36.65       54.89      4.10 o 
  -1   2   5      234.88      278.13     11.76 o 
   0   2   5      215.95      214.31      5.95 o 
   1   2   5      286.39      300.64      5.57 o 
   2   2   5      318.48      293.56      7.44 o 
   3   2   5      174.19      147.36      7.25 o 
   4   2   5      680.28      728.70     10.62 o 
   5   2   5        1.94        5.41      3.88 o 
   6   2   5      232.49      262.31     20.74 o 
   7   2   5       15.91        3.02      5.27 o 
   8   2   5      142.97      139.84     10.41 o 
   9   2   5       12.27        7.08      3.25 o 
  10   2   5        2.78        1.85      2.81 o 
 -11   3   5       78.80       77.97      6.04 o 
 -10   3   5        7.15        8.98      3.38 o 
  -9   3   5        1.61        4.90      5.43 o 
  -8   3   5      152.23      154.39      5.75 o 
  -7   3   5      111.39      126.52      7.00 o 
  -6   3   5       71.65       69.68      5.07 o 
  -5   3   5      214.34      226.56      6.91 o 
  -4   3   5      808.86      768.55      9.74 o 
  -3   3   5      442.69      428.47     11.29 o 
  -2   3   5      254.05      249.32     10.59 o 
  -1   3   5       35.90       22.58      3.06 o 
   0   3   5       27.07       17.63      3.00 o 
   1   3   5      218.73      204.64      7.65 o 
   2   3   5     1482.51     1644.78     17.45 o 
   3   3   5      352.01      332.74      8.34 o 
   4   3   5        2.60        1.82      3.18 o 
   5   3   5       18.78       20.78      5.51 o 
   6   3   5        6.44        7.55     10.42 o 
   7   3   5        7.20        3.83      4.51 o 
   8   3   5       29.62       23.97      5.43 o 
   9   3   5       10.57       -0.35      3.96 o 
 -11   4   5      218.29      231.23      5.13 o 
 -10   4   5       53.95       59.89      3.58 o 
  -9   4   5       86.04       99.89      4.66 o 
  -8   4   5      698.84      747.28     10.88 o 
  -7   4   5       46.98       41.44      3.67 o 
  -6   4   5       90.65       97.80      7.94 o 
  -5   4   5      203.43      220.73      8.78 o 
  -4   4   5      152.20      166.99      7.30 o 
  -3   4   5      477.78      534.82     11.31 o 
  -2   4   5       13.15       11.56      3.05 o 
  -1   4   5      793.55      808.29     10.42 o 
   0   4   5       19.76       30.00      3.20 o 
   1   4   5      439.12      449.04     10.37 o 
   2   4   5        3.03       -0.16      2.77 o 
   3   4   5        1.66        6.82      2.60 o 
   4   4   5      184.31      233.93     13.10 o 
   5   4   5      217.30      206.20     12.21 o 
   6   4   5        7.55        9.03      4.11 o 
   7   4   5       50.88       47.74      4.65 o 
   8   4   5       21.34       16.24      3.57 o 
 -11   5   5       14.43       18.53      6.88 o 
 -10   5   5        6.07        5.19      3.33 o 
  -9   5   5      133.83      142.75      4.99 o 
  -8   5   5       22.69       14.61      2.72 o 
  -7   5   5      303.66      313.18      6.14 o 
  -6   5   5       72.86       69.20      6.09 o 
  -5   5   5      343.23      333.59      8.52 o 
  -4   5   5      172.81      158.87      8.03 o 
  -3   5   5      928.56      955.64     17.90 o 
  -2   5   5        3.99       10.91      2.39 o 
  -1   5   5       43.80       32.00      3.11 o 
   0   5   5       25.59       24.31      2.94 o 
   1   5   5       59.85       60.20      4.20 o 
   2   5   5       36.24       34.18      4.80 o 
   3   5   5       48.07       39.67      4.21 o 
   4   5   5       56.46       55.18      6.28 o 
   5   5   5      234.03      229.68      8.34 o 
   6   5   5       18.35       19.76      3.94 o 
   7   5   5       63.87       64.82      5.93 o 
 -10   6   5        0.33       -2.17      5.33 o 
  -9   6   5       15.51        8.76      1.53 o 
  -8   6   5        6.64        9.00      1.87 o 
  -7   6   5        9.22        4.83      2.37 o 
  -6   6   5        5.90        5.50      2.17 o 
  -5   6   5      469.54      503.92     13.08 o 
  -4   6   5      114.92      117.64      7.79 o 
  -3   6   5       20.59       16.00      2.65 o 
  -2   6   5      216.24      231.77      5.27 o 
  -1   6   5       51.87       52.39      3.72 o 
   0   6   5        3.23        5.87      2.71 o 
   1   6   5      336.49      381.41      9.46 o 
   2   6   5       18.45       18.81      3.64 o 
   3   6   5        1.38        3.02      2.78 o 
   4   6   5       27.03       23.77      4.04 o 
   5   6   5        2.10        4.47      2.48 o 
   6   6   5       24.70       14.10      3.40 o 
  -9   7   5       13.61        7.08      1.10 o 
  -8   7   5       15.17       18.16      2.33 o 
  -7   7   5        0.95        1.82      1.82 o 
  -6   7   5       36.69       34.87      3.58 o 
  -5   7   5        2.49        4.72      2.47 o 
  -4   7   5       57.21       66.43      5.06 o 
  -3   7   5       98.76      105.75      5.58 o 
  -2   7   5       11.69        2.43      2.06 o 
  -1   7   5       23.51       17.33      2.92 o 
   0   7   5       58.19       58.05      4.52 o 
   1   7   5        7.96        4.63      2.41 o 
   2   7   5      229.69      229.19      7.44 o 
   3   7   5      182.28      206.93     13.73 o 
   4   7   5        0.33        0.06      2.43 o 
   5   7   5       23.83       24.83      3.80 o 
  -8   8   5       61.98       69.84      3.16 o 
  -7   8   5       11.13       13.04      2.78 o 
  -6   8   5        0.45        0.88      1.56 o 
  -5   8   5        1.05       -0.60      1.67 o 
  -4   8   5       15.54       17.00      2.63 o 
  -3   8   5       19.30       17.89      2.66 o 
  -2   8   5        2.29        1.64      1.17 o 
  -1   8   5        5.36        5.64      2.14 o 
   0   8   5      139.12      138.77      6.01 o 
   1   8   5        2.77        5.54      2.28 o 
   2   8   5       10.10        6.80      3.33 o 
   3   8   5        0.06        1.55      2.55 o 
  -7   9   5       11.04        6.39      4.07 o 
  -6   9   5       51.10       45.71      3.39 o 
  -5   9   5       10.08        8.14      2.45 o 
  -4   9   5       10.78        7.62      2.48 o 
  -3   9   5        7.63        7.82      2.48 o 
  -2   9   5       75.49       67.63      7.58 o 
  -1   9   5        8.59       15.31      8.25 o 
   0   9   5        2.04        0.08      2.10 o 
   1   9   5        2.81        2.90      3.69 o 
   0 -12   6       28.78       25.77      5.83 o 
   1 -12   6       11.12       10.55      3.78 o 
   2 -12   6        2.62        3.65      5.00 o 
   3 -12   6      121.51      126.77      7.00 o 
   4 -12   6       12.12       11.94      4.86 o 
   5 -12   6       98.43       86.77      3.23 o 
  -3 -11   6       70.82       69.56      9.32 o 
  -2 -11   6        0.17        1.34      3.44 o 
  -1 -11   6       60.17       63.30      7.88 o 
   0 -11   6       23.03        7.11     11.54 o 
   1 -11   6       39.37       48.22      5.53 o 
   2 -11   6        0.32        3.33      3.09 o 
   3 -11   6       73.10       79.88      5.75 o 
   4 -11   6        1.37        0.67      0.71 o 
   5 -11   6      189.51      172.35      4.94 o 
   6 -11   6        6.27        3.44      1.72 o 
   7 -11   6      124.42       95.93     24.95 o 
   8 -11   6       32.70       29.53      8.12 o 
  -4 -10   6        5.98        3.93      4.07 o 
  -3 -10   6      145.19      141.06     16.16 o 
  -2 -10   6        1.07       -1.54      3.98 o 
  -1 -10   6      100.96      111.66      7.57 o 
   0 -10   6       11.67        5.81      5.27 o 
   1 -10   6      431.29      424.12     12.47 o 
   2 -10   6        0.28       -1.02      3.15 o 
   3 -10   6      216.61      225.75      5.01 o 
   4 -10   6        0.05        1.69      1.42 o 
   5 -10   6      184.58      183.37      5.47 o 
   6 -10   6       13.96        9.67      3.61 o 
   7 -10   6      117.85      119.07      8.45 o 
   8 -10   6       13.17        3.93      4.55 o 
   9 -10   6       78.48       48.70     13.98 o 
  -6  -9   6       44.57       40.98      7.60 o 
  -5  -9   6       51.47       43.18      3.32 o 
  -4  -9   6       87.44       97.10      3.79 o 
  -3  -9   6      198.59      212.68     12.63 o 
  -2  -9   6       56.25       60.31      6.28 o 
  -1  -9   6      201.90      196.63      8.13 o 
   0  -9   6       43.46       50.52      5.53 o 
   1  -9   6      172.54      174.45      7.75 o 
   2  -9   6      298.54      281.71      4.35 o 
   3  -9   6       90.07       99.22      3.76 o 
   4  -9   6       75.14       66.51      4.04 o 
   5  -9   6      653.44      638.67     13.70 o 
   6  -9   6       23.04       23.46      4.74 o 
   7  -9   6       90.26       88.51      4.11 o 
   8  -9   6       16.24       17.61      6.54 o 
   9  -9   6      122.05      126.79     12.49 o 
  10  -9   6        0.26        4.99      3.80 o 
  -7  -8   6        8.62        7.48      2.93 o 
  -6  -8   6      109.04      107.41      5.50 o 
  -5  -8   6       36.36       37.93      4.00 o 
  -4  -8   6      186.05      198.30      5.92 o 
  -3  -8   6        9.90        8.33      2.65 o 
  -2  -8   6      259.25      266.32     12.45 o 
  -1  -8   6      977.18     1025.73     15.55 o 
   0  -8   6      221.89      200.94      8.91 o 
   1  -8   6        2.52        3.95      2.14 o 
   2  -8   6      131.88      133.67      7.17 o 
   3  -8   6      479.46      519.56      7.81 o 
   4  -8   6      151.17      148.12      5.42 o 
   5  -8   6      112.28      110.83      7.93 o 
   6  -8   6      396.77      378.15     10.71 o 
   7  -8   6       50.75       38.13      2.95 o 
  10  -8   6       37.73       35.46      8.41 o 
  -8  -7   6      113.09      113.52      6.30 o 
  -7  -7   6        8.81        3.19      2.85 o 
  -6  -7   6      117.28      124.47      5.41 o 
  -5  -7   6        2.59        1.64      2.61 o 
  -4  -7   6      650.89      661.75     11.22 o 
  -3  -7   6       89.73       92.44      4.19 o 
  -2  -7   6      377.60      383.90      5.76 o 
  -1  -7   6      181.76      180.78      4.06 o 
   0  -7   6      647.17      674.09      8.87 o 
   1  -7   6       28.50       22.41      3.76 o 
   2  -7   6      854.33      870.19      9.30 o 
   3  -7   6        6.80        1.31      2.40 o 
   4  -7   6      801.01      849.56     16.21 o 
   5  -7   6       52.71       65.87      6.29 o 
   6  -7   6      261.66      267.81      6.24 o 
   7  -7   6      185.66      173.41      5.44 o 
   8  -7   6       49.18       61.08      2.50 o 
  11  -7   6        1.37       -5.12      6.03 o 
  -9  -6   6       73.49       53.49      6.14 o 
  -8  -6   6      144.96      160.03      9.53 o 
  -7  -6   6       56.67       47.51      4.17 o 
  -6  -6   6      902.06      938.71     18.67 o 
  -5  -6   6      104.43      104.26      5.04 o 
  -4  -6   6      322.19      352.86      7.13 o 
  -3  -6   6       82.50       64.34      3.82 o 
  -2  -6   6      210.23      185.08      4.38 o 
  -1  -6   6      262.45      264.14      4.53 o 
   0  -6   6     1114.51     1143.85     10.25 o 
   1  -6   6       37.66       35.16      2.92 o 
   2  -6   6      980.85      855.33      9.30 o 
   3  -6   6        7.03        4.99      2.53 o 
   4  -6   6      754.86      798.31     14.83 o 
   5  -6   6       45.38       33.95      3.97 o 
   6  -6   6      114.50      128.06      7.39 o 
   7  -6   6       35.83       25.57      3.01 o 
   8  -6   6     1113.18     1180.51     12.92 o 
   9  -6   6        0.08       -0.67      1.05 o 
  10  -6   6       61.99       65.37      2.57 o 
  11  -6   6        0.07       -0.20      0.51 o 
  -9  -5   6       34.59       37.51      4.71 o 
  -8  -5   6      109.78      107.89      5.86 o 
  -7  -5   6      129.60      113.57      5.60 o 
  -6  -5   6       80.26       69.42      6.12 o 
  -5  -5   6       38.79       37.30      4.32 o 
  -4  -5   6      479.60      493.94      7.69 o 
  -3  -5   6      344.59      326.12      5.61 o 
  -2  -5   6     1263.86     1277.72     14.19 o 
  -1  -5   6       10.36        1.14      2.21 o 
   0  -5   6      766.71      747.84      6.22 o 
   1  -5   6      923.70      935.85     12.14 o 
   2  -5   6     1154.09     1150.38     16.31 o 
   3  -5   6        9.03        0.27      2.70 o 
   4  -5   6      625.26      562.07     11.09 o 
   5  -5   6       13.82       13.34      5.61 o 
   6  -5   6       34.14       37.21      7.08 o 
   7  -5   6     1042.44     1181.26     18.49 o 
   8  -5   6      130.41      137.71      7.37 o 
   9  -5   6      129.10      121.99      6.03 o 
  10  -5   6      326.63      357.43      9.41 o 
  11  -5   6        1.18        1.32      1.66 o 
 -10  -4   6        1.38       10.70      3.56 o 
  -9  -4   6      133.51      106.39      6.03 o 
  -8  -4   6      282.83      318.31      8.20 o 
  -7  -4   6      392.05      422.01     21.21 o 
  -6  -4   6      376.53      367.74      7.85 o 
  -5  -4   6      134.24      109.95      3.99 o 
  -4  -4   6       50.01       49.71      3.66 o 
  -3  -4   6      790.90      783.53      9.37 o 
  -2  -4   6       54.85       36.00      2.80 o 
  -1  -4   6     1278.33     1280.92     10.23 o 
   0  -4   6     1527.01     1569.18     11.86 o 
   1  -4   6     2151.50     2154.38     18.13 o 
   2  -4   6      116.72       91.60      9.93 o 
   3  -4   6     1085.39     1081.95     14.77 o 
   5  -4   6      120.82       98.99     17.57 o 
   6  -4   6       74.08       75.60     12.07 o 
   7  -4   6       25.96       30.34      5.74 o 
   8  -4   6       13.18       12.75      5.25 o 
   9  -4   6      473.71      491.93     15.60 o 
  10  -4   6      164.93      156.73      8.20 o 
  11  -4   6       83.62      107.22      7.48 o 
 -10  -3   6       17.17        9.48      2.91 o 
  -9  -3   6      129.12      127.07      6.10 o 
  -8  -3   6       59.63       34.32      4.12 o 
  -7  -3   6       85.66       92.94      5.53 o 
  -6  -3   6       68.81       76.19      4.50 o 
  -5  -3   6     1979.77     2076.68     20.90 o 
  -4  -3   6        4.72        1.96      1.71 o 
  -3  -3   6      686.58      668.10      8.16 o 
  -2  -3   6      155.28      162.04      4.23 o 
  -1  -3   6      593.85      590.32      6.93 o 
   0  -3   6      459.10      402.02      5.72 o 
   1  -3   6      216.16      148.88      7.42 o 
   2  -3   6        6.67        3.51      3.70 o 
   3  -3   6      618.84      548.18     12.52 o 
   4  -3   6       29.01       38.18      5.95 o 
   5  -3   6     2281.52     2443.70     46.11 o 
   6  -3   6       29.52       30.38      6.76 o 
   7  -3   6      939.26     1001.99     24.99 o 
   8  -3   6       17.79       17.04      6.88 o 
   9  -3   6      112.36      121.31      7.80 o 
  10  -3   6       36.88       35.23      6.29 o 
  11  -3   6       16.65       10.05      3.27 o 
 -11  -2   6       39.91       49.09      5.29 o 
 -10  -2   6        0.97        2.55      5.80 o 
  -9  -2   6      170.58      197.49      7.09 o 
  -8  -2   6       81.84       72.87      5.22 o 
  -7  -2   6       77.23       86.33      5.88 o 
  -6  -2   6       70.36       59.79      4.23 o 
  -5  -2   6      903.41      916.63     13.96 o 
  -4  -2   6       22.12       19.54      3.05 o 
  -3  -2   6     1430.45     1362.53     19.30 o 
  -2  -2   6       22.10       17.01      3.25 o 
  -1  -2   6     2222.44     2205.01     22.55 o 
   0  -2   6        1.44       -4.37      3.41 o 
   1  -2   6       56.05       38.89      6.52 o 
   2  -2   6      683.67      780.72     12.98 o 
   3  -2   6     3161.23     3095.26     80.39 o 
   4  -2   6      196.29      200.20     21.42 o 
   5  -2   6      208.34      208.97     28.68 o 
   6  -2   6       34.47       21.48      4.67 o 
   7  -2   6       67.33       70.54      7.01 o 
   8  -2   6       42.08       33.10      7.25 o 
   9  -2   6      304.80      333.45     12.43 o 
  10  -2   6        9.48        8.18      4.97 o 
  11  -2   6       96.26       91.56      8.16 o 
 -11  -1   6       52.17       46.14      8.56 o 
 -10  -1   6       35.28       24.91      3.50 o 
  -9  -1   6       75.04       80.51      7.04 o 
  -8  -1   6       83.20       81.37      4.95 o 
  -7  -1   6      661.25      676.57     14.77 o 
  -6  -1   6      126.43      110.58      6.23 o 
  -5  -1   6       95.78       98.07      5.40 o 
  -4  -1   6     1880.89     1882.04     17.67 o 
  -3  -1   6     1077.83      975.77      9.03 o 
  -2  -1   6      611.81      563.61     21.51 o 
  -1  -1   6      610.18      616.22      8.59 o 
   0  -1   6      349.19      323.72      6.62 o 
   1  -1   6      765.24      709.48      9.69 o 
   2  -1   6      129.86      155.24      6.01 o 
   3  -1   6     1550.29     1540.46     35.49 o 
   4  -1   6     2051.59     2191.27     29.49 o 
   5  -1   6       29.54       30.04      6.76 o 
   6  -1   6       24.89       18.08      3.93 o 
   7  -1   6     1320.41     1436.72     16.80 o 
   8  -1   6        5.93        3.75      4.00 o 
   9  -1   6       40.17       51.97      5.12 o 
  10  -1   6       12.28        8.53      3.91 o 
 -11   0   6        0.20        0.23      3.30 o 
 -10   0   6      218.77      215.23     10.69 o 
  -9   0   6       37.31       48.04      5.71 o 
  -8   0   6       20.09       31.09      4.47 o 
  -7   0   6       68.74       64.31      7.53 o 
  -6   0   6      629.51      627.94     11.43 o 
  -5   0   6      106.48      110.36      5.83 o 
  -4   0   6     1237.02     1205.83     11.43 o 
  -3   0   6     1396.00     1503.84     15.86 o 
  -2   0   6      182.52      188.84      6.59 o 
  -1   0   6      675.52      654.12      9.30 o 
   0   0   6     1997.98     1987.82     17.96 o 
   1   0   6       68.74       67.18      4.46 o 
   2   0   6      528.34      506.25      9.25 o 
   3   0   6        2.81        4.25      2.42 o 
   4   0   6      252.24      269.76     10.60 o 
   5   0   6     1294.25     1393.80     20.69 o 
   6   0   6      417.83      417.83     11.33 o 
   7   0   6      123.45      107.17      8.70 o 
   8   0   6      193.90      209.58     18.71 o 
   9   0   6       62.63       48.76      6.41 o 
  10   0   6        4.97        4.77      3.05 o 
 -11   1   6        0.51        0.03      3.03 o 
 -10   1   6       21.80       22.42      4.40 o 
  -9   1   6       35.95       33.97      5.11 o 
  -8   1   6      440.82      489.76      9.93 o 
  -7   1   6       22.22       18.63      3.68 o 
  -6   1   6      211.94      229.60      6.44 o 
  -5   1   6       99.64      130.32      6.21 o 
  -4   1   6      342.51      300.53      9.52 o 
  -3   1   6      222.00      229.14     11.05 o 
  -1   1   6     1452.12     1509.76     13.09 o 
   0   1   6       61.72       50.22      5.24 o 
   1   1   6      159.32      165.31      6.22 o 
   2   1   6      523.21      527.30      9.81 o 
   3   1   6        0.42       -2.12      3.27 o 
   4   1   6       63.52       61.53      5.22 o 
   5   1   6        0.60       -0.53      3.49 o 
   6   1   6      170.03      172.70     15.32 o 
   7   1   6      124.08      146.78      9.82 o 
   8   1   6       35.43       33.43      5.66 o 
   9   1   6        0.62        2.49      3.50 o 
  10   1   6        8.59        8.12      3.98 o 
 -11   2   6        0.43        0.22      2.78 o 
 -10   2   6       20.10       17.18      4.84 o 
  -9   2   6      377.22      391.35     32.99 o 
  -8   2   6      220.16      231.55     10.56 o 
  -7   2   6        2.91        0.56      2.76 o 
  -6   2   6      575.53      608.78      9.47 o 
  -5   2   6      179.92      180.54      6.50 o 
  -4   2   6     1551.60     1633.83     17.36 o 
  -3   2   6       81.73       72.15      4.56 o 
  -2   2   6       17.57        8.73      3.43 o 
  -1   2   6      237.84      227.20      6.39 o 
   0   2   6      206.66      172.12      5.23 o 
   1   2   6        0.62       -1.01      3.00 o 
   2   2   6     1156.92     1193.77     12.71 o 
   3   2   6       38.92       46.48      4.27 o 
   4   2   6      430.44      474.03     10.74 o 
   5   2   6       50.06       52.18      5.35 o 
   6   2   6      179.42      207.93     20.34 o 
   7   2   6       28.58       30.36      5.86 o 
   8   2   6        5.15        7.28      4.01 o 
   9   2   6        0.87        3.41      5.21 o 
 -11   3   6       28.38       25.19      4.41 o 
 -10   3   6       16.35       13.68      6.56 o 
  -9   3   6      181.74      189.03     10.63 o 
  -8   3   6        8.73        6.79      4.29 o 
  -7   3   6      241.56      265.09      7.59 o 
  -6   3   6      334.79      319.60     10.52 o 
  -5   3   6       15.85       19.81      3.76 o 
  -4   3   6      343.99      360.13     14.45 o 
  -3   3   6        2.67        3.67      3.27 o 
  -2   3   6      859.95      848.37     14.02 o 
  -1   3   6      481.27      528.53      9.96 o 
   0   3   6       76.92       81.54      4.22 o 
   1   3   6       31.62       32.28      3.76 o 
   2   3   6       80.25       78.21      5.16 o 
   3   3   6       83.97       65.28      6.42 o 
   4   3   6      118.83      114.96      6.06 o 
   5   3   6        0.53        7.19      2.71 o 
   6   3   6        6.43        3.07      2.72 o 
   7   3   6       64.38       56.42      5.39 o 
   8   3   6       37.79       41.99      4.58 o 
 -11   4   6        5.62        3.50      1.72 o 
 -10   4   6        0.63        0.92      1.99 o 
  -9   4   6      120.10      138.13      4.69 o 
  -8   4   6       43.60       35.25      3.51 o 
  -7   4   6      329.56      362.67      7.91 o 
  -6   4   6      426.45      419.81      9.49 o 
  -5   4   6      214.85      209.50      9.22 o 
  -4   4   6       76.77       82.53      6.23 o 
  -3   4   6      128.13      128.57      5.30 o 
  -2   4   6      425.87      395.04     20.11 o 
  -1   4   6       71.80       64.72      4.58 o 
   0   4   6        6.77        4.77      2.18 o 
   1   4   6      146.61      151.23      7.81 o 
   2   4   6      474.67      530.98     12.02 o 
   3   4   6       23.86       21.72      4.71 o 
   4   4   6       20.58       22.73      7.00 o 
   5   4   6       54.74       61.37     10.19 o 
   6   4   6        4.68        4.85      2.67 o 
   7   4   6       14.52        6.24      2.97 o 
   8   4   6        0.70       -0.39      3.06 o 
 -10   5   6       56.93       60.27      7.10 o 
  -9   5   6       91.33       89.07      4.60 o 
  -8   5   6       13.18        8.85      2.16 o 
  -7   5   6      164.72      183.46      8.21 o 
  -6   5   6        0.05        1.94      2.07 o 
  -5   5   6       38.35       34.24      3.70 o 
  -4   5   6        2.01        6.72      3.50 o 
  -3   5   6      155.66      182.12      7.46 o 
  -2   5   6       92.80      100.10      5.36 o 
  -1   5   6      135.85      141.34      5.10 o 
   0   5   6       13.53       13.58      2.35 o 
   1   5   6       95.46       88.36      5.28 o 
   2   5   6        0.17        3.88      2.91 o 
   3   5   6       25.91       22.34      3.99 o 
   4   5   6       24.88       27.43      3.84 o 
   5   5   6       20.56        8.64      3.60 o 
   6   5   6        1.68       -1.75      2.95 o 
   7   5   6        9.93        9.93      3.05 o 
 -10   6   6        0.14        1.78      1.36 o 
  -9   6   6        4.37        4.06      1.53 o 
  -8   6   6        0.12       -1.30      1.72 o 
  -7   6   6       99.31      103.27      7.96 o 
  -6   6   6       56.73       81.29     11.41 o 
  -5   6   6       12.68        9.36      2.80 o 
  -4   6   6       42.21       46.74      4.79 o 
  -3   6   6      163.59      173.27      7.32 o 
  -2   6   6       67.81       85.87      4.81 o 
  -1   6   6      201.00      218.70      7.20 o 
   0   6   6       31.95       30.20      4.36 o 
   1   6   6        1.31        2.34      2.58 o 
   2   6   6        2.36        1.76      2.39 o 
   3   6   6        8.41        3.13      3.09 o 
   4   6   6        4.14       -2.25      2.79 o 
   5   6   6        0.28        1.89      3.47 o 
   6   6   6       12.25        5.57     11.03 o 
  -9   7   6        1.85        2.38      1.83 o 
  -8   7   6        7.69        9.20      2.32 o 
  -7   7   6       45.07       44.62      7.43 o 
  -6   7   6        5.97        6.91      2.14 o 
  -5   7   6        7.44        4.60      2.33 o 
  -4   7   6       55.48       53.59      4.70 o 
  -3   7   6       33.84       25.91      3.12 o 
  -2   7   6        0.74        0.63      2.04 o 
  -1   7   6        2.68        2.95      2.02 o 
   0   7   6       23.28       19.96      3.53 o 
   1   7   6        2.98       -0.14      3.08 o 
   2   7   6       31.57       24.48      3.49 o 
   3   7   6       54.97       61.28      4.82 o 
   4   7   6        0.08       -1.34      2.15 o 
  -8   8   6       18.99       13.47      2.68 o 
  -7   8   6       12.88        6.80      1.88 o 
  -6   8   6        1.07        3.75      2.31 o 
  -5   8   6        2.46        2.68      1.71 o 
  -4   8   6        4.10        4.27      3.21 o 
  -3   8   6       21.39        8.32      2.63 o 
  -2   8   6        1.26        3.42      1.33 o 
  -1   8   6        0.67       -3.04      2.32 o 
   0   8   6       45.01       43.01      4.51 o 
   1   8   6        6.73        6.04      2.52 o 
   2   8   6        0.85       -3.45      2.30 o 
  -5   9   6        8.00       11.82      3.89 o 
  -4   9   6        7.15        6.39      2.09 o 
  -3   9   6        0.10       -0.13      1.80 o 
  -2   9   6       11.96        7.59      3.00 o 
  -1   9   6       29.81       23.55      3.61 o 
   0   9   6        3.05        0.27      2.15 o 
   0 -12   7       39.25       38.53      8.69 o 
   1 -12   7       30.85       28.02      5.27 o 
   2 -12   7       20.74       21.07      4.96 o 
   3 -12   7       55.61       60.69      6.01 o 
   4 -12   7       23.46       22.71      6.69 o 
   5 -12   7       17.22       12.95      2.02 o 
  -2 -11   7        0.13        0.62      3.29 o 
  -1 -11   7       86.23       94.05      8.16 o 
   0 -11   7       14.87        6.79      3.85 o 
   1 -11   7      103.76      105.50     18.76 o 
   2 -11   7       43.33       40.41      4.74 o 
   3 -11   7       50.46       51.02      4.85 o 
   4 -11   7       11.04        7.75      1.59 o 
   5 -11   7       69.97       64.56      4.16 o 
   6 -11   7        5.50        4.22      1.67 o 
   7 -11   7      137.38      128.26      4.81 o 
  -4 -10   7        0.25       -0.47      3.87 o 
  -3 -10   7       65.56       74.33      7.48 o 
  -2 -10   7       69.66       62.06      6.38 o 
  -1 -10   7      132.28      139.44      9.83 o 
   0 -10   7        0.09       -1.06      3.48 o 
   1 -10   7      263.99      282.95      9.47 o 
   2 -10   7       39.46       29.71      4.59 o 
   3 -10   7      532.71      525.17      6.14 o 
   4 -10   7       95.45       84.92      4.42 o 
   5 -10   7       94.76      120.49      5.98 o 
   6 -10   7        4.71        6.06      2.15 o 
   7 -10   7      182.29      179.82      7.60 o 
   8 -10   7        5.63        6.91      4.33 o 
   9 -10   7       61.52       54.86     17.83 o 
  -6  -9   7        4.88        2.80      2.39 o 
  -5  -9   7       43.92       34.08      5.29 o 
  -4  -9   7       48.44       50.17      3.54 o 
  -3  -9   7       56.63       53.92      3.11 o 
  -2  -9   7       22.78       20.95      4.89 o 
  -1  -9   7      130.55      151.65     11.90 o 
   0  -9   7      110.17      105.84      6.93 o 
   1  -9   7      683.82      715.64     10.30 o 
   2  -9   7      574.66      597.87      9.45 o 
   3  -9   7       66.81       68.70      4.43 o 
   4  -9   7       56.00       49.24      6.20 o 
   5  -9   7      378.50      381.02     11.67 o 
   6  -9   7       63.99       62.68      6.84 o 
   7  -9   7      148.55      148.91      6.61 o 
   8  -9   7       46.06       37.99      3.05 o 
  -7  -8   7        2.98        4.90      2.35 o 
  -6  -8   7      173.72      167.79      6.95 o 
  -5  -8   7        3.96        2.92      3.37 o 
  -4  -8   7       81.71       88.15      4.38 o 
  -3  -8   7       57.40       55.92      3.88 o 
  -2  -8   7      669.21      655.75     11.77 o 
  -1  -8   7      580.65      593.93      9.04 o 
   0  -8   7      313.32      328.50      7.25 o 
   1  -8   7      184.37      185.69      4.91 o 
   2  -8   7       30.71       25.79      4.08 o 
   3  -8   7      164.30      187.84      5.98 o 
   4  -8   7      573.21      581.73     18.71 o 
   5  -8   7      655.14      664.88     12.79 o 
   6  -8   7      230.80      235.26      9.63 o 
   7  -8   7       49.13       48.35      4.43 o 
   8  -8   7       94.76       90.94      6.93 o 
  -8  -7   7       18.06       11.20      2.91 o 
  -7  -7   7       25.59       11.32      3.54 o 
  -6  -7   7       46.36       66.43      4.89 o 
  -5  -7   7       80.56       69.36      5.38 o 
  -4  -7   7      517.07      522.70      8.63 o 
  -3  -7   7        0.58       -2.85      2.04 o 
  -2  -7   7      577.45      612.47      7.62 o 
  -1  -7   7       17.29        9.58      2.40 o 
   0  -7   7      528.15      578.52      8.71 o 
   1  -7   7      255.85      262.30      5.57 o 
   2  -7   7     1756.44     1875.40     17.62 o 
   3  -7   7       55.22       49.40      4.11 o 
   4  -7   7      722.64      745.53     17.15 o 
   5  -7   7      190.99      219.11      8.56 o 
   6  -7   7      259.09      264.00      6.83 o 
   7  -7   7       90.52       98.95      6.08 o 
   8  -7   7       16.95       24.01      2.69 o 
   9  -7   7       24.32       26.22      2.45 o 
  10  -7   7      105.99      102.42      4.77 o 
  -8  -6   7       37.12       49.90      5.17 o 
  -7  -6   7       61.58       48.26      4.53 o 
  -6  -6   7      393.47      412.44      9.98 o 
  -5  -6   7       90.29       79.71      4.88 o 
  -4  -6   7      828.51      862.78     12.56 o 
  -3  -6   7       53.34       59.27      4.03 o 
  -2  -6   7      353.88      368.92      6.01 o 
  -1  -6   7       22.43       19.02      2.82 o 
   0  -6   7      674.30      716.92      7.30 o 
   1  -6   7       22.01       19.84      4.25 o 
   2  -6   7      755.74      748.29     10.50 o 
   3  -6   7      259.32      247.95      6.20 o 
   4  -6   7     1463.40     1427.86     31.16 o 
   5  -6   7       67.63       60.83      5.61 o 
   6  -6   7      539.86      570.03      8.94 o 
   7  -6   7      453.51      453.61      9.38 o 
   8  -6   7      243.25      261.61     10.43 o 
   9  -6   7       19.98       23.35      4.38 o 
  10  -6   7       38.58       47.89      4.95 o 
  11  -6   7        0.07        8.07      2.44 o 
  -9  -5   7        9.43        6.11      2.99 o 
  -8  -5   7        5.51        8.20      3.06 o 
  -7  -5   7      169.20      163.84      6.35 o 
  -6  -5   7       62.51       71.34     11.12 o 
  -5  -5   7      199.51      180.14      5.51 o 
  -4  -5   7      784.13      877.31     10.76 o 
  -3  -5   7      466.96      460.81      6.59 o 
  -2  -5   7     1066.96     1072.62     12.48 o 
  -1  -5   7      485.03      451.19      5.53 o 
   0  -5   7      495.32      438.82      6.40 o 
   1  -5   7        9.71       15.56      4.02 o 
   2  -5   7     1767.76     1849.81     16.77 o 
   3  -5   7      463.30      424.90      7.42 o 
   4  -5   7     1435.25     1402.92     15.50 o 
   5  -5   7      162.16      146.97      9.12 o 
   6  -5   7      498.21      512.44     13.41 o 
   7  -5   7       13.19       12.28      4.08 o 
   8  -5   7       21.95       26.73      4.76 o 
   9  -5   7        1.61        1.21      2.70 o 
  10  -5   7       71.62       76.15      6.48 o 
  11  -5   7       12.37        6.78      3.08 o 
 -10  -4   7        0.71       -0.75      2.77 o 
  -9  -4   7      151.04      134.57      7.07 o 
  -8  -4   7      126.94      141.21     11.56 o 
  -7  -4   7       31.27       25.42      4.34 o 
  -6  -4   7      308.19      334.07      7.50 o 
  -5  -4   7      231.81      218.55      6.12 o 
  -4  -4   7       12.30        9.11      3.17 o 
  -3  -4   7     1032.21     1106.76     11.81 o 
  -2  -4   7       23.48       15.62      4.34 o 
  -1  -4   7     1147.10     1055.38      9.02 o 
   0  -4   7     2603.41     2790.75     21.31 o 
   1  -4   7     2653.05     2752.37     19.94 o 
   2  -4   7       36.61       32.87      4.65 o 
   3  -4   7      104.99       83.14      6.46 o 
   4  -4   7      637.23      635.40     14.62 o 
   5  -4   7      198.63      190.81     33.68 o 
   6  -4   7      604.63      594.95     27.05 o 
   7  -4   7       10.95       16.15      4.02 o 
   8  -4   7       45.86       51.44      9.75 o 
   9  -4   7       50.45       60.20      6.03 o 
  10  -4   7       10.86       15.60      4.53 o 
  11  -4   7       48.13       37.91      5.44 o 
 -10  -3   7        4.93        2.64      2.80 o 
  -9  -3   7       52.93       43.86      4.49 o 
  -8  -3   7      137.51      150.17      5.97 o 
  -7  -3   7     1416.81     1638.68     16.83 o 
  -6  -3   7      171.46      155.42      5.73 o 
  -5  -3   7      105.33      113.80      5.26 o 
  -4  -3   7      132.23      120.40      5.28 o 
  -3  -3   7      838.49      752.71     14.67 o 
  -2  -3   7      109.04      107.57      4.40 o 
  -1  -3   7     2199.17     2353.56     16.59 o 
   0  -3   7      426.74      419.12      7.39 o 
   1  -3   7     1399.65     1450.01     14.89 o 
   2  -3   7     1327.18     1356.48     17.27 o 
   3  -3   7       32.40        9.97      5.23 o 
   4  -3   7        1.20        6.19      3.23 o 
   5  -3   7      786.64      837.70     19.02 o 
   6  -3   7      121.68      110.23     19.44 o 
   7  -3   7      652.30      664.19     19.95 o 
   8  -3   7       31.25       26.03      6.88 o 
   9  -3   7       31.22       38.25      6.44 o 
  10  -3   7       22.53       15.34      4.87 o 
  11  -3   7        8.86        4.65      3.63 o 
 -10  -2   7        0.38       -0.68      2.60 o 
  -9  -2   7      236.65      234.21      7.29 o 
  -8  -2   7      222.54      185.90      7.20 o 
  -7  -2   7       27.12       13.20      3.22 o 
  -6  -2   7       68.81       60.30      4.95 o 
  -5  -2   7     1299.77     1409.31     15.60 o 
  -4  -2   7       29.10       31.85      3.70 o 
  -3  -2   7     1549.83     1549.81     13.24 o 
  -2  -2   7     1273.22     1323.37     10.46 o 
  -1  -2   7     1267.00     1287.45     12.43 o 
   0  -2   7       51.96       68.26      5.24 o 
   1  -2   7     1422.29     1421.56     15.45 o 
   2  -2   7      160.05      167.14      8.07 o 
   3  -2   7     1457.51     1511.27     49.59 o 
   4  -2   7       86.29       91.36      6.91 o 
   5  -2   7      823.34      833.35     29.00 o 
   6  -2   7      239.36      219.41     20.23 o 
   7  -2   7      104.14      103.22     21.65 o 
   8  -2   7       18.38       23.03      5.12 o 
   9  -2   7      288.26      323.84     12.47 o 
  10  -2   7        3.66        3.78      5.16 o 
 -11  -1   7       63.56       79.23      6.89 o 
 -10  -1   7       41.11       41.97     10.25 o 
  -9  -1   7      103.25      104.17      7.69 o 
  -8  -1   7       87.18       89.33      5.51 o 
  -7  -1   7      822.22      869.60     13.37 o 
  -6  -1   7        2.01        3.63      3.83 o 
  -5  -1   7       98.62       86.11      5.67 o 
  -4  -1   7      175.85      175.28      7.07 o 
  -3  -1   7       89.72       78.01      4.38 o 
  -2  -1   7      465.46      466.44      8.31 o 
  -1  -1   7      278.65      254.50      6.69 o 
   0  -1   7      235.20      215.95      9.20 o 
   1  -1   7     1355.57     1456.66     15.44 o 
   2  -1   7      532.70      551.79     15.37 o 
   3  -1   7      521.76      475.37     10.73 o 
   4  -1   7       28.41       16.59      5.74 o 
   5  -1   7        7.86        1.95      2.08 o 
   6  -1   7        7.55        5.06      3.65 o 
   7  -1   7     1273.46     1482.39     34.08 o 
   8  -1   7       16.77        5.38      3.58 o 
   9  -1   7        4.31       13.50      4.18 o 
  10  -1   7        5.10        1.89      3.25 o 
 -11   0   7        9.14        6.24      3.27 o 
 -10   0   7       63.74       61.44      6.20 o 
  -9   0   7       64.14       67.30      6.97 o 
  -8   0   7      151.54      156.57      7.47 o 
  -7   0   7       70.92       80.70      6.01 o 
  -6   0   7      448.17      455.16      9.95 o 
  -5   0   7       57.15       50.07      4.31 o 
  -4   0   7      493.63      533.59     11.39 o 
  -3   0   7      469.03      412.20      9.98 o 
  -2   0   7      296.27      286.87     14.42 o 
  -1   0   7      848.87      835.13     12.07 o 
   0   0   7     2249.36     2250.70     17.02 o 
   1   0   7       20.06       13.65      3.71 o 
   2   0   7      109.12      110.62      7.70 o 
   3   0   7      438.45      434.36     14.95 o 
   4   0   7      588.46      589.44     11.01 o 
   5   0   7      432.98      470.71      9.43 o 
   6   0   7       82.09       64.13     11.40 o 
   7   0   7       24.00       16.03      4.94 o 
   8   0   7       68.45       59.64      6.40 o 
   9   0   7       59.19       63.60      6.79 o 
  10   0   7        9.75        5.33      3.61 o 
 -11   1   7       10.98        0.66      3.05 o 
 -10   1   7       80.86       83.21      6.72 o 
  -9   1   7        3.95        2.05      2.90 o 
  -8   1   7       22.62       19.53      4.52 o 
  -7   1   7       57.89       57.01      4.80 o 
  -6   1   7       58.39       52.08      4.44 o 
  -5   1   7       34.83       27.08      4.99 o 
  -4   1   7       17.95       12.78      3.08 o 
  -3   1   7     1102.74     1200.85     15.03 o 
  -2   1   7     6093.46     6765.71     86.44 o 
  -1   1   7      341.44      324.54      6.91 o 
   0   1   7      584.96      566.05     10.79 o 
   1   1   7       50.89       45.91      4.90 o 
   2   1   7        4.90        4.60      3.02 o 
   3   1   7       14.45       16.54      4.75 o 
   4   1   7      285.04      298.37      8.79 o 
   5   1   7        1.55       -1.01      3.31 o 
   6   1   7      162.47      166.97      7.43 o 
   7   1   7        8.19        8.80      7.14 o 
   8   1   7       75.21       86.67      7.34 o 
   9   1   7       41.66       38.66      7.81 o 
 -11   2   7       55.10       54.23     12.84 o 
 -10   2   7        2.63        0.37      3.17 o 
  -9   2   7       18.94        9.28      3.10 o 
  -8   2   7      162.58      159.67     10.31 o 
  -7   2   7      288.78      301.08      9.62 o 
  -6   2   7      246.50      257.83      7.00 o 
  -5   2   7       16.05       20.70      3.96 o 
  -4   2   7      360.16      369.53      8.73 o 
  -3   2   7       28.59       20.19      4.67 o 
  -2   2   7       97.77      114.03      6.67 o 
  -1   2   7       12.20        8.17      3.05 o 
   0   2   7      476.17      507.28     14.34 o 
   1   2   7      257.99      288.50      7.72 o 
   2   2   7      765.46      824.12     11.35 o 
   3   2   7       23.25       14.23      3.22 o 
   4   2   7       53.47       51.20      4.38 o 
   5   2   7       24.31       20.37      3.51 o 
   6   2   7      280.26      277.69     14.04 o 
   7   2   7       23.08       23.43      4.07 o 
   8   2   7       12.55       13.66      2.55 o 
   9   2   7        2.60        3.91      2.87 o 
 -11   3   7       12.87        8.83      4.45 o 
 -10   3   7       89.70       85.92     14.52 o 
  -9   3   7        1.87        7.15      3.56 o 
  -8   3   7       12.61        6.06      3.34 o 
  -7   3   7       27.34       25.87      4.40 o 
  -6   3   7        7.76       12.16      2.67 o 
  -5   3   7      111.63      125.46      6.71 o 
  -4   3   7      488.73      463.07     15.46 o 
  -3   3   7      178.10      191.11      6.60 o 
  -2   3   7      437.38      471.03     10.32 o 
  -1   3   7      208.20      195.64      6.53 o 
   0   3   7      126.77      125.63      5.50 o 
   1   3   7       11.09       11.30      3.15 o 
   2   3   7       11.10        7.36      2.82 o 
   3   3   7      228.38      240.60      7.86 o 
   4   3   7      649.42      742.53     13.30 o 
   5   3   7       42.23       34.65      4.77 o 
   6   3   7        3.11        2.70      4.63 o 
   7   3   7        2.42        6.54      4.30 o 
   8   3   7       23.50       12.56      3.88 o 
 -10   4   7       14.70        7.60      3.48 o 
  -9   4   7        3.85        1.73      2.03 o 
  -8   4   7       12.83       10.44      2.27 o 
  -7   4   7       54.58       59.61      3.94 o 
  -6   4   7       70.37       66.42      6.86 o 
  -5   4   7      102.98      127.11      8.63 o 
  -4   4   7        0.95        5.59      2.00 o 
  -3   4   7      222.20      225.20      8.19 o 
  -2   4   7        3.17        6.51      2.66 o 
  -1   4   7       76.54       95.67      5.39 o 
   0   4   7       12.24        9.89      2.41 o 
   1   4   7      247.99      291.73      8.81 o 
   2   4   7       15.81       17.70      3.62 o 
   3   4   7      168.40      153.67      8.48 o 
   4   4   7      115.21      128.39      6.72 o 
   5   4   7        0.29       -0.16      3.69 o 
   6   4   7      124.25      139.87      7.66 o 
   7   4   7        8.55        3.52      3.18 o 
 -10   5   7        4.61        6.70      2.29 o 
  -9   5   7       68.57       69.72      4.51 o 
  -8   5   7        7.71        2.49      1.39 o 
  -7   5   7       32.55       37.62      3.34 o 
  -6   5   7      102.32       78.94      6.62 o 
  -5   5   7      215.98      233.47     15.25 o 
  -4   5   7      266.33      281.73      9.49 o 
  -3   5   7      257.96      264.63      7.09 o 
  -2   5   7      167.63      173.47      7.14 o 
  -1   5   7      363.47      366.93      8.33 o 
   0   5   7        3.94        5.79      2.61 o 
   1   5   7      105.03      109.25      5.49 o 
   2   5   7        0.31       -3.23      2.94 o 
   3   5   7       40.26       38.29      4.27 o 
   4   5   7       21.24       23.51      4.02 o 
   5   5   7       18.45       11.86      3.60 o 
   6   5   7       14.00        9.33      4.08 o 
  -9   6   7        3.06        2.53      1.22 o 
  -8   6   7       41.38       44.69      3.48 o 
  -7   6   7       12.64        8.97      2.39 o 
  -6   6   7        7.73        9.75      2.70 o 
  -5   6   7       34.32       21.16      5.93 o 
  -4   6   7        2.88        2.94      1.93 o 
  -3   6   7      239.77      249.35     11.58 o 
  -2   6   7       97.53       88.43      6.09 o 
  -1   6   7      133.08      133.07      5.51 o 
   0   6   7        6.49        3.10      3.33 o 
   1   6   7        7.63        6.21      2.91 o 
   2   6   7       14.42       17.53      3.75 o 
   3   6   7        0.86        5.31      2.57 o 
   4   6   7       10.14        5.04      2.23 o 
   5   6   7       24.08       12.14      4.81 o 
  -8   7   7        1.42        1.32      1.48 o 
  -7   7   7        1.32        0.40      1.89 o 
  -6   7   7       25.45       17.75      4.54 o 
  -5   7   7       33.31       22.50      3.86 o 
  -4   7   7        1.24       -0.67      2.24 o 
  -3   7   7       20.14       14.81      2.87 o 
  -2   7   7       27.54       23.46      3.59 o 
  -1   7   7        7.50        7.60      2.95 o 
   0   7   7       13.19       11.74      7.89 o 
   1   7   7       36.90       31.00      4.48 o 
   2   7   7        2.16        2.30      2.40 o 
   3   7   7       25.32       29.82      6.10 o 
  -6   8   7        4.87        2.45      3.17 o 
  -5   8   7        0.54        0.22      3.96 o 
  -4   8   7       16.19        9.03      2.38 o 
  -3   8   7       22.35        9.08      2.40 o 
  -2   8   7        0.57        2.84      2.27 o 
  -1   8   7        3.70       -2.02      2.82 o 
   0   8   7        0.35        2.21      4.58 o 
   1   8   7        4.82        2.18      2.53 o 
   1 -12   8       85.22      106.08      7.71 o 
   2 -12   8       30.59       33.92      5.69 o 
   3 -12   8       94.50       86.10      9.22 o 
   4 -12   8      108.68      103.66      5.95 o 
   5 -12   8       16.51        9.43      1.35 o 
  -2 -11   8        6.50        7.77      3.81 o 
  -1 -11   8       54.60       72.92      7.82 o 
   0 -11   8       14.35       18.01      6.81 o 
   1 -11   8       71.75       78.71     11.67 o 
   2 -11   8       20.71       13.80      7.93 o 
   3 -11   8       61.81       59.30      5.84 o 
   4 -11   8       14.65        8.27      1.92 o 
   5 -11   8      134.30      115.34      5.55 o 
   6 -11   8       59.28       64.77      4.33 o 
   7 -11   8       46.95       45.97      3.36 o 
  -4 -10   8        8.29        8.06      4.36 o 
  -3 -10   8       50.96       50.29      7.02 o 
  -2 -10   8        2.44        2.01      3.94 o 
  -1 -10   8      197.31      187.47      8.77 o 
   0 -10   8        5.98        3.61      3.50 o 
   1 -10   8      173.01      184.19      6.82 o 
   2 -10   8       52.74       55.73      5.29 o 
   3 -10   8      378.93      388.84      7.85 o 
   4 -10   8       23.57       22.78      3.46 o 
   5 -10   8      125.47      124.34      7.62 o 
   6 -10   8        0.66       -1.38      2.19 o 
   7 -10   8      145.36      161.88      7.57 o 
   8 -10   8       11.72        9.81      1.64 o 
  -5  -9   8       60.09       52.26      4.40 o 
  -4  -9   8       13.82       10.70      3.65 o 
  -3  -9   8      200.53      219.03      5.44 o 
  -2  -9   8        8.03       -1.83      3.63 o 
  -1  -9   8       28.13       26.76      4.35 o 
   0  -9   8      451.61      450.23      9.65 o 
   1  -9   8      253.77      265.01      5.47 o 
   2  -9   8       59.80       54.38      4.23 o 
   3  -9   8      747.09      794.92     11.76 o 
   4  -9   8        4.38        6.54      3.52 o 
   5  -9   8       51.36       59.29      4.36 o 
   6  -9   8        5.95        5.41      3.00 o 
   7  -9   8      163.15      169.52      5.51 o 
   8  -9   8       25.16       20.62      2.80 o 
  -7  -8   8       26.45       19.25      5.38 o 
  -6  -8   8       33.74       30.58      3.74 o 
  -5  -8   8        4.88        2.46      2.68 o 
  -4  -8   8      113.44      104.85      4.95 o 
  -3  -8   8      171.75      176.59      8.18 o 
  -2  -8   8      311.54      310.61      8.15 o 
  -1  -8   8      390.30      403.54      9.91 o 
   0  -8   8       25.58       20.05      3.16 o 
   1  -8   8      303.58      319.83      7.53 o 
   2  -8   8        3.67        4.06      4.71 o 
   3  -8   8       57.80       48.83      4.02 o 
   4  -8   8      634.00      588.88     27.93 o 
   5  -8   8      572.56      612.10     10.13 o 
   6  -8   8      254.84      262.90     11.18 o 
   7  -8   8      211.03      202.04      7.98 o 
   8  -8   8      114.29      103.55      7.32 o 
   9  -8   8       44.61       49.71      3.48 o 
  -7  -7   8       30.35       28.62      4.38 o 
  -6  -7   8       85.87       91.55      5.03 o 
  -5  -7   8       49.06       42.17      4.07 o 
  -4  -7   8      101.84       98.19      4.51 o 
  -3  -7   8       10.55        7.19      2.13 o 
  -2  -7   8      821.10      839.29     12.32 o 
  -1  -7   8      169.23      175.97      4.48 o 
   0  -7   8      614.83      629.50      9.72 o 
   1  -7   8      356.20      367.72      7.96 o 
   2  -7   8      927.31      942.71     14.25 o 
   3  -7   8      327.80      341.50      7.82 o 
   4  -7   8       34.30       39.40      4.23 o 
   5  -7   8      109.14       93.64      5.75 o 
   6  -7   8      698.03      746.72     13.87 o 
   7  -7   8       65.28       74.60      5.80 o 
   8  -7   8      160.15      151.93     12.77 o 
   9  -7   8       78.25       68.87      3.87 o 
  10  -7   8       38.76       50.08      2.96 o 
  -8  -6   8      134.93      119.74      9.10 o 
  -7  -6   8       22.09       23.87      3.92 o 
  -6  -6   8       24.65       25.64      3.60 o 
  -5  -6   8       37.12       31.49      3.32 o 
  -4  -6   8      766.40      830.07     10.04 o 
  -3  -6   8       27.99       21.39      3.25 o 
  -2  -6   8      431.95      422.00      7.13 o 
  -1  -6   8      115.92      105.50      3.93 o 
   0  -6   8      698.37      702.95     11.22 o 
   1  -6   8        3.37        3.95      3.46 o 
   2  -6   8      130.36      114.28      5.37 o 
   3  -6   8        7.98        8.00      3.05 o 
   4  -6   8      461.08      486.84      9.19 o 
   5  -6   8      137.89      121.09      5.41 o 
   6  -6   8     1436.02     1531.56     17.00 o 
   7  -6   8       92.93       78.43     12.60 o 
   8  -6   8      198.25      235.39     11.94 o 
   9  -6   8       32.95       33.47      4.67 o 
  10  -6   8      147.01      170.69     12.56 o 
  -9  -5   8        4.96       -0.40      2.91 o 
  -8  -5   8       12.62       13.38      3.31 o 
  -7  -5   8      312.27      327.05      8.51 o 
  -6  -5   8      420.09      450.31      8.62 o 
  -5  -5   8       18.82       14.20      3.24 o 
  -4  -5   8      430.29      454.25      9.69 o 
  -3  -5   8       61.89       60.31      4.14 o 
  -2  -5   8      324.55      318.25      6.26 o 
  -1  -5   8      390.35      405.05      6.65 o 
   0  -5   8      315.00      288.34      6.04 o 
   1  -5   8       44.14       27.49      3.84 o 
   2  -5   8     1609.87     1709.08     17.79 o 
   3  -5   8      209.99      194.53      6.60 o 
   4  -5   8      484.82      517.92     14.17 o 
   5  -5   8       72.85       70.48      5.45 o 
   6  -5   8      106.67      100.35     16.49 o 
   7  -5   8      219.15      172.39     30.68 o 
   8  -5   8      658.64      722.88     22.93 o 
   9  -5   8        1.27       -4.33      2.89 o 
  10  -5   8       29.85       30.68      5.40 o 
  -9  -4   8       33.47       33.57      5.52 o 
  -8  -4   8       73.66       78.74      5.98 o 
  -7  -4   8        7.10        9.94      2.93 o 
  -6  -4   8      304.24      310.31      7.69 o 
  -5  -4   8      717.78      760.35     10.00 o 
  -4  -4   8        5.47        2.47      1.88 o 
  -3  -4   8      235.95      219.44      6.45 o 
  -2  -4   8     1474.15     1540.30     13.90 o 
  -1  -4   8      318.28      295.69      6.95 o 
   0  -4   8       91.62      100.81      4.76 o 
   1  -4   8     2087.90     2166.99     30.68 o 
   2  -4   8     1098.74     1185.09     19.44 o 
   3  -4   8      406.21      419.54     11.73 o 
   4  -4   8      541.84      565.52     24.27 o 
   5  -4   8      178.26      156.07      8.54 o 
   6  -4   8      158.14      160.78     27.58 o 
   7  -4   8       36.56       35.12      8.80 o 
   8  -4   8      104.42       98.61     15.68 o 
   9  -4   8       15.85        7.97      3.55 o 
  10  -4   8       96.25       97.10      9.37 o 
 -10  -3   8        1.31        3.06      2.83 o 
  -9  -3   8      150.54      162.52     11.20 o 
  -8  -3   8       10.44       12.29      3.24 o 
  -7  -3   8      512.93      512.77     14.58 o 
  -6  -3   8        4.79        9.95      5.45 o 
  -5  -3   8      191.88      176.40      6.28 o 
  -4  -3   8      355.65      358.33      7.83 o 
  -3  -3   8      487.64      448.97      7.69 o 
  -2  -3   8       15.77       19.05      3.56 o 
  -1  -3   8      544.59      505.52      7.30 o 
   0  -3   8       57.51       44.84      4.21 o 
   1  -3   8      554.17      545.76      9.54 o 
   2  -3   8       87.29      111.76      7.67 o 
   3  -3   8      726.87      691.54     14.83 o 
   4  -3   8      161.95      170.51      8.37 o 
   5  -3   8      681.35      732.84     16.40 o 
   6  -3   8      692.62      718.97     16.98 o 
   7  -3   8      396.97      421.41     15.36 o 
   8  -3   8        1.70       -2.21      4.31 o 
   9  -3   8       50.53       58.81      8.24 o 
  10  -3   8       12.52       13.60      5.14 o 
 -10  -2   8        0.64       -1.43      3.21 o 
  -9  -2   8       15.46       16.50      4.38 o 
  -8  -2   8       34.69       22.74      3.32 o 
  -7  -2   8      205.87      205.83      7.39 o 
  -6  -2   8       61.95       52.25      4.70 o 
  -5  -2   8      800.40      861.83     17.15 o 
  -4  -2   8       25.21       16.57      5.98 o 
  -3  -2   8      945.65      937.35     11.46 o 
  -2  -2   8       37.55       48.63      4.15 o 
  -1  -2   8     1207.78     1189.77     24.23 o 
   0  -2   8      652.31      633.92      9.44 o 
   1  -2   8     1341.12     1420.08     15.53 o 
   2  -2   8        0.03       -2.51      5.23 o 
   3  -2   8      455.58      457.53      9.82 o 
   4  -2   8       33.22       23.52      6.76 o 
   5  -2   8      118.57      124.84      8.00 o 
   6  -2   8       40.37       17.91      4.55 o 
   7  -2   8      193.80      176.61     31.87 o 
   8  -2   8       14.31       18.91      6.31 o 
   9  -2   8       60.52       68.69      8.20 o 
  10  -2   8        7.96        5.99      4.02 o 
 -10  -1   8        7.79        3.99      3.48 o 
  -9  -1   8       21.64       10.91      3.65 o 
  -8  -1   8       62.15       68.01      5.70 o 
  -7  -1   8      329.23      326.85     16.34 o 
  -6  -1   8      149.19      146.78      8.54 o 
  -5  -1   8      528.18      539.36     11.44 o 
  -4  -1   8       39.63       46.63      3.81 o 
  -3  -1   8      729.83      726.13     13.69 o 
  -2  -1   8      357.51      419.80      9.32 o 
  -1  -1   8       88.63       61.78      5.38 o 
   0  -1   8      578.13      531.34      9.17 o 
   1  -1   8      737.29      753.00      9.39 o 
   2  -1   8       11.53       10.28      4.64 o 
   3  -1   8      809.45      892.41     13.78 o 
   4  -1   8       55.11       64.19      6.44 o 
   5  -1   8      353.62      398.44     13.73 o 
   6  -1   8       97.40       86.43      7.57 o 
   7  -1   8       10.49       12.18      4.95 o 
   8  -1   8       23.66       12.11      4.61 o 
   9  -1   8       94.39      118.33     10.39 o 
  10  -1   8       32.50       29.83      7.59 o 
 -10   0   8      126.32      123.91     10.08 o 
  -9   0   8       65.78       69.84      5.67 o 
  -8   0   8      184.32      201.75     12.84 o 
  -7   0   8       14.37        9.23      2.69 o 
  -6   0   8      348.69      363.84      9.33 o 
  -5   0   8      254.81      249.55      8.11 o 
  -4   0   8       63.04       83.82      8.65 o 
  -3   0   8      639.62      673.43     16.24 o 
  -2   0   8      115.04      107.65      7.05 o 
  -1   0   8      105.75       74.23      5.42 o 
   0   0   8      647.09      702.71      9.25 o 
   1   0   8      194.65      181.15      7.15 o 
   2   0   8      405.66      419.84     11.17 o 
   3   0   8       44.80       48.34      5.59 o 
   4   0   8      141.30      131.39      8.81 o 
   5   0   8      245.68      278.58     10.04 o 
   6   0   8        5.32        1.71      4.14 o 
   7   0   8       21.35       25.99      4.15 o 
   8   0   8      112.75       93.05      7.21 o 
   9   0   8        0.42       -1.26      3.34 o 
 -10   1   8      195.91      192.26     11.21 o 
  -9   1   8       17.01       16.15      4.87 o 
  -8   1   8       15.63       19.14      3.73 o 
  -7   1   8      253.19      229.47     11.76 o 
  -6   1   8      401.91      442.85      8.91 o 
  -5   1   8       34.31       28.78      3.57 o 
  -4   1   8      210.64      215.82     12.95 o 
  -3   1   8      140.06      165.26      7.00 o 
  -2   1   8      974.37     1040.93     14.56 o 
  -1   1   8      715.51      724.46      9.41 o 
   0   1   8      182.82      191.68      6.45 o 
   1   1   8      293.52      320.62     10.14 o 
   2   1   8       41.78       40.74      5.04 o 
   3   1   8        8.77        4.45      5.94 o 
   4   1   8       98.25       95.17      7.73 o 
   5   1   8        0.70        3.31      1.75 o 
   6   1   8        2.13        3.57      3.75 o 
   7   1   8        0.45        2.25      3.14 o 
   8   1   8       24.82       13.42      3.56 o 
   9   1   8        2.28        4.93      2.97 o 
 -10   2   8       38.40       40.95      6.03 o 
  -9   2   8        2.70        1.90      3.98 o 
  -8   2   8      303.68      306.40     14.94 o 
  -7   2   8        3.29        6.01      2.81 o 
  -6   2   8       28.53       23.48      3.61 o 
  -5   2   8        0.43        2.91      3.15 o 
  -4   2   8      304.08      301.33      8.71 o 
  -3   2   8        9.49       -1.22      3.19 o 
  -2   2   8      100.27       92.86      6.10 o 
  -1   2   8       63.15       68.07      4.84 o 
   0   2   8      251.59      236.03      7.39 o 
   1   2   8       45.98       42.87      4.37 o 
   2   2   8       48.65       54.61      5.83 o 
   3   2   8        4.35        8.04      2.76 o 
   4   2   8        6.39        3.32      6.07 o 
   5   2   8       26.91       21.15      6.09 o 
   6   2   8      318.58      352.10      9.63 o 
   7   2   8       13.99       18.39      4.64 o 
   8   2   8        4.34        2.44      3.11 o 
 -10   3   8       61.22       59.82      5.10 o 
  -9   3   8        1.80       -0.13      2.56 o 
  -8   3   8       63.62       64.21      5.25 o 
  -7   3   8       20.42       15.83      4.39 o 
  -6   3   8       29.08       19.32      4.53 o 
  -5   3   8       17.14       28.18      4.75 o 
  -4   3   8      221.87      245.34      9.88 o 
  -3   3   8       15.46       19.06      4.19 o 
  -2   3   8       63.35       53.89      4.64 o 
  -1   3   8       14.99       14.93      3.97 o 
   0   3   8      420.87      419.89      8.74 o 
   1   3   8       48.11       38.67      5.64 o 
   2   3   8       40.73       31.57      4.93 o 
   3   3   8       49.81       41.67      4.50 o 
   4   3   8       11.11       -0.49      5.25 o 
   5   3   8      145.09      134.18     10.29 o 
   6   3   8       25.14       22.98      4.11 o 
   7   3   8       30.91       21.56      4.82 o 
 -10   4   8       14.05        9.20      2.26 o 
  -9   4   8        2.25        0.64      2.25 o 
  -8   4   8        0.75        2.65      2.05 o 
  -7   4   8       89.72      107.88      5.75 o 
  -6   4   8       26.80       20.02      2.71 o 
  -5   4   8       33.65       45.21      5.84 o 
  -4   4   8      337.87      321.07      8.90 o 
  -3   4   8      375.77      455.91     15.75 o 
  -2   4   8       14.15       11.08      4.05 o 
  -1   4   8       43.62       37.23      3.77 o 
   0   4   8       22.15        8.73      3.92 o 
   1   4   8       57.60       51.98      6.18 o 
   2   4   8       48.59       56.01      5.04 o 
   3   4   8        8.75       12.00      4.27 o 
   4   4   8        0.23       -1.07      3.11 o 
   5   4   8       40.62       37.33      5.02 o 
   6   4   8        0.84        3.69      3.68 o 
  -9   5   8       84.97       93.57     10.67 o 
  -8   5   8       51.06       39.71      3.71 o 
  -7   5   8        0.68        4.20      2.06 o 
  -6   5   8        1.04        1.56      2.34 o 
  -5   5   8       20.49       17.35      2.92 o 
  -4   5   8       16.38       10.71      3.79 o 
  -3   5   8        9.71        5.73      3.53 o 
  -2   5   8        0.16        4.08      2.92 o 
  -1   5   8       11.41       14.90      2.83 o 
   0   5   8       18.12       10.01      3.01 o 
   1   5   8      134.83      137.49      9.74 o 
   2   5   8        4.82        3.71      3.78 o 
   3   5   8       40.36       40.60      4.58 o 
   4   5   8       11.33        9.97      3.66 o 
   5   5   8        2.28       -1.50      3.01 o 
  -8   6   8       19.01       16.21      3.47 o 
  -7   6   8       37.57       36.69      4.23 o 
  -6   6   8       25.63       13.92      2.62 o 
  -5   6   8       35.23       41.54      5.24 o 
  -4   6   8       14.22       18.43      4.06 o 
  -3   6   8       20.86       18.73      3.06 o 
  -2   6   8       23.72       15.18      3.09 o 
  -1   6   8       17.23       12.31      2.23 o 
   0   6   8        1.94        6.84      3.37 o 
   1   6   8        0.56       -0.84      2.72 o 
   2   6   8       27.42       29.15      7.69 o 
   3   6   8        0.23        1.93      2.86 o 
   4   6   8       13.12        7.55      3.22 o 
  -7   7   8        1.64        2.59      1.75 o 
  -6   7   8        8.25        6.07      1.95 o 
  -5   7   8       71.68       60.51      6.95 o 
  -4   7   8        3.24       -0.81      2.42 o 
  -3   7   8        1.10        0.41      2.79 o 
  -2   7   8       21.66       20.84      3.65 o 
  -1   7   8        1.59        1.75      2.31 o 
   0   7   8       22.87       19.72      3.97 o 
   1   7   8       50.57       48.19      7.71 o 
   2   7   8       24.31       20.78      4.77 o 
  -5   8   8        0.49        2.37      1.84 o 
  -4   8   8        0.37        0.62      2.23 o 
  -3   8   8       34.45       38.08      4.24 o 
  -2   8   8        0.05        0.89      1.62 o 
  -1   8   8        1.30        1.41      3.45 o 
   1 -12   9       85.47       96.50     10.30 o 
   2 -12   9       54.51       63.66      9.75 o 
   3 -12   9       32.89       26.62      6.91 o 
   4 -12   9       65.03       65.07      5.70 o 
  -2 -11   9       30.56       26.93      5.40 o 
  -1 -11   9       89.80       86.34      7.52 o 
   0 -11   9       47.51       48.12      6.37 o 
   1 -11   9       84.07       90.72      7.52 o 
   2 -11   9       10.85        5.48      4.12 o 
   3 -11   9       52.46       53.89      4.38 o 
   4 -11   9       10.79       10.42      2.96 o 
   5 -11   9      146.34      143.02      8.19 o 
   6 -11   9      124.93      122.03      7.59 o 
  -4 -10   9        3.92        3.97      3.71 o 
  -3 -10   9      116.14      125.87      9.66 o 
  -2 -10   9        0.61        1.71      4.03 o 
  -1 -10   9      345.59      351.65     19.12 o 
   0 -10   9        5.63        2.41      1.88 o 
   1 -10   9      145.22      152.36      5.19 o 
   2 -10   9       20.13       18.61      5.58 o 
   3 -10   9      147.64      165.60      6.62 o 
   4 -10   9       84.23       80.24      5.23 o 
   5 -10   9      377.19      359.79      8.45 o 
   6 -10   9       50.30       36.01      4.39 o 
   7 -10   9       75.58       76.80      6.02 o 
   8 -10   9       53.17       54.54      5.49 o 
  -5  -9   9       90.56       92.41      4.91 o 
  -4  -9   9        2.07        6.49      2.65 o 
  -3  -9   9      252.22      272.15      6.37 o 
  -2  -9   9       19.41       16.18      3.00 o 
  -1  -9   9       39.62       43.34      4.43 o 
   0  -9   9      210.48      200.04      6.18 o 
   1  -9   9      401.06      442.24     10.91 o 
   2  -9   9        8.73        5.15      2.45 o 
   3  -9   9     1374.75     1580.75     31.56 o 
   4  -9   9        0.30        0.00      2.33 o 
   5  -9   9        7.44        6.30      3.48 o 
   6  -9   9        3.95        2.40      2.94 o 
   7  -9   9      197.94      207.13      5.71 o 
   8  -9   9        4.01        5.40      1.68 o 
   9  -9   9       67.70       67.59      4.67 o 
  -6  -8   9       60.71       58.21      4.53 o 
  -5  -8   9      112.42      101.26      5.21 o 
  -4  -8   9      250.19      237.70      5.54 o 
  -3  -8   9       40.96       51.86      4.06 o 
  -2  -8   9       10.98        8.58      1.92 o 
  -1  -8   9      260.53      247.63      5.57 o 
   0  -8   9      346.48      361.11     16.47 o 
   1  -8   9      400.37      420.52     18.65 o 
   2  -8   9      163.61      147.57      5.84 o 
   3  -8   9      168.03      183.44      6.47 o 
   4  -8   9       23.99       23.27      6.12 o 
   5  -8   9      559.92      601.84     10.81 o 
   6  -8   9       38.26       36.34      6.22 o 
   7  -8   9       78.46       73.49      4.92 o 
   8  -8   9      110.95      100.73      6.92 o 
   9  -8   9       60.66       63.15      7.90 o 
  -7  -7   9        3.11        4.57      3.08 o 
  -6  -7   9      225.15      215.51      6.89 o 
  -5  -7   9       56.38       64.00      4.26 o 
  -4  -7   9       14.75       23.17      3.05 o 
  -3  -7   9       25.53       21.17      3.89 o 
  -2  -7   9      619.54      599.49     10.27 o 
  -1  -7   9      226.34      243.23      5.63 o 
   0  -7   9      701.45      692.85     28.83 o 
   1  -7   9       12.48        8.53      6.29 o 
   2  -7   9     1051.99     1165.20     17.55 o 
   3  -7   9     1034.86     1116.80     13.53 o 
   4  -7   9       32.07       23.70      5.51 o 
   5  -7   9      104.37      111.15      9.83 o 
   6  -7   9        8.58        9.94      2.50 o 
   7  -7   9       20.74        6.28      3.28 o 
   8  -7   9      268.19      256.49     18.69 o 
   9  -7   9        8.78        4.67      2.08 o 
  10  -7   9        5.31        5.73      2.36 o 
  -8  -6   9      147.16      152.15      6.80 o 
  -7  -6   9       26.06       20.12      6.84 o 
  -6  -6   9       36.18       29.15      3.74 o 
  -5  -6   9       61.76       53.88      4.18 o 
  -4  -6   9      888.05      978.39     14.36 o 
  -3  -6   9       16.78       14.70      3.04 o 
  -2  -6   9      759.35      794.20     16.63 o 
  -1  -6   9      196.89      213.70      5.49 o 
   0  -6   9      379.05      377.96      6.86 o 
   1  -6   9       25.26       28.33      5.34 o 
   2  -6   9      499.60      504.74     10.15 o 
   3  -6   9        0.95        1.59      3.04 o 
   4  -6   9      423.92      414.55      9.05 o 
   5  -6   9        6.56        4.23      2.73 o 
   6  -6   9      293.66      295.22      8.40 o 
   7  -6   9      121.73      103.71     17.47 o 
   8  -6   9       23.45       22.54      6.50 o 
   9  -6   9        8.74        6.54      2.95 o 
  10  -6   9      156.77      148.25      7.97 o 
  -9  -5   9        6.59        7.56      3.53 o 
  -8  -5   9       11.36       18.71      3.78 o 
  -7  -5   9      190.32      176.91      6.12 o 
  -6  -5   9      205.54      198.49      6.15 o 
  -5  -5   9       84.43       74.12      4.61 o 
  -4  -5   9      407.30      442.32      8.79 o 
  -3  -5   9        1.65        1.27      2.69 o 
  -2  -5   9      724.36      787.79     10.37 o 
  -1  -5   9      114.56      113.23      4.71 o 
   0  -5   9     1344.34     1375.19     13.65 o 
   1  -5   9       11.36        6.23      3.22 o 
   2  -5   9       47.93       33.52      3.83 o 
   3  -5   9       25.33       23.25      7.29 o 
   4  -5   9     1059.14     1132.84     20.57 o 
   5  -5   9       86.44       82.05      5.85 o 
   6  -5   9      131.38      141.13      9.70 o 
   7  -5   9      124.74      106.69     19.36 o 
   8  -5   9      233.14      231.88     22.67 o 
   9  -5   9        0.28        5.06      2.53 o 
  10  -5   9        7.40       11.73      5.48 o 
  -9  -4   9       21.03       20.01      4.49 o 
  -8  -4   9       95.22      101.22      6.22 o 
  -7  -4   9        5.78        3.82      2.62 o 
  -6  -4   9        7.79        3.05      3.18 o 
  -5  -4   9       58.72       63.67      4.84 o 
  -4  -4   9      205.58      219.12     10.01 o 
  -3  -4   9     1071.07     1110.51     15.98 o 
  -2  -4   9      950.78     1127.33     12.54 o 
  -1  -4   9      123.77      127.20      4.49 o 
   0  -4   9      276.94      237.30      5.94 o 
   1  -4   9      205.26      187.66      5.72 o 
   2  -4   9      905.84      929.11     18.51 o 
   3  -4   9      365.92      358.39     11.47 o 
   4  -4   9       55.86       60.04      5.83 o 
   5  -4   9        4.14        6.14      6.70 o 
   6  -4   9       27.54       25.19      5.74 o 
   7  -4   9       72.20       60.62     12.47 o 
   8  -4   9      100.57       92.62     15.09 o 
   9  -4   9       16.10       35.51      6.71 o 
  10  -4   9       75.98       78.92      7.97 o 
  -9  -3   9      131.00      117.26      9.08 o 
  -8  -3   9        5.18        1.73      2.85 o 
  -7  -3   9       47.52       54.61      6.43 o 
  -6  -3   9      575.84      615.27     15.74 o 
  -5  -3   9     1166.82     1239.43     29.44 o 
  -4  -3   9      139.88      134.86      6.82 o 
  -3  -3   9       25.50       29.56      4.04 o 
  -2  -3   9       69.15       60.30      4.19 o 
  -1  -3   9      270.30      266.55      6.32 o 
   0  -3   9      219.51      213.91      6.84 o 
   1  -3   9      440.82      416.04      8.89 o 
   2  -3   9       32.89       20.29      7.18 o 
   3  -3   9      920.44      959.94     15.08 o 
   4  -3   9      195.71      224.26     10.13 o 
   5  -3   9      300.91      306.23     22.68 o 
   6  -3   9      335.41      348.59     21.77 o 
   7  -3   9        4.18        4.97      6.18 o 
   8  -3   9       29.21       32.11      6.46 o 
   9  -3   9      113.26       88.86      9.46 o 
  10  -3   9       15.64       16.87      5.55 o 
 -10  -2   9        4.71       -0.72      3.21 o 
  -9  -2   9       26.60       26.31      4.69 o 
  -8  -2   9       10.35       12.98      3.37 o 
  -7  -2   9      107.98      121.10     11.32 o 
  -6  -2   9      230.36      214.49     17.42 o 
  -5  -2   9       65.65       65.10      5.08 o 
  -4  -2   9       13.85        4.10      3.19 o 
  -3  -2   9      699.78      725.53     10.14 o 
  -2  -2   9       97.10       79.98      4.46 o 
  -1  -2   9     1746.75     1749.86     25.59 o 
   0  -2   9       28.78       25.89      5.08 o 
   1  -2   9      631.90      636.71     10.81 o 
   2  -2   9       30.93       27.16      5.36 o 
   3  -2   9       21.89       11.43      4.44 o 
   4  -2   9        2.62        0.85      6.41 o 
   5  -2   9      276.90      256.35     11.31 o 
   6  -2   9        0.33        2.08      3.00 o 
   7  -2   9      594.19      647.30     17.81 o 
   8  -2   9       16.99        8.52      4.23 o 
   9  -2   9       14.79       13.77      6.29 o 
 -10  -1   9        1.06        5.91      4.52 o 
  -9  -1   9       93.37      108.80     12.51 o 
  -8  -1   9        4.37       10.07      4.19 o 
  -7  -1   9        5.80        5.50      3.65 o 
  -6  -1   9       74.92       73.19      5.87 o 
  -5  -1   9      438.35      425.92      9.75 o 
  -4  -1   9      182.47      182.72      6.73 o 
  -3  -1   9      463.79      467.84      7.83 o 
  -2  -1   9      113.85      149.20      7.08 o 
  -1  -1   9      181.05      153.83      6.76 o 
   0  -1   9        1.17       -0.22      3.60 o 
   1  -1   9       50.41       40.65      4.27 o 
   2  -1   9       36.43       43.01      5.78 o 
   3  -1   9      846.63      913.98     15.16 o 
   4  -1   9      112.69      108.06      8.64 o 
   5  -1   9      215.76      193.05     10.92 o 
   6  -1   9       16.92       21.79      4.74 o 
   7  -1   9        1.66        7.43      3.36 o 
   8  -1   9       84.82       77.45      8.83 o 
   9  -1   9       77.26       72.25      6.73 o 
 -10   0   9       14.01       12.35      3.30 o 
  -9   0   9        7.12        3.92      3.77 o 
  -8   0   9      193.60      206.02      7.78 o 
  -7   0   9      126.83      116.69      7.28 o 
  -6   0   9       24.18       31.23      4.79 o 
  -5   0   9       38.09       32.15      4.48 o 
  -4   0   9      244.50      244.72      6.94 o 
  -3   0   9      337.97      348.33      9.34 o 
  -2   0   9      230.78      243.03      8.01 o 
  -1   0   9        9.28       14.09      4.24 o 
   0   0   9       67.15       63.34      4.82 o 
   1   0   9     1061.82     1159.35     13.54 o 
   2   0   9      243.99      248.25     14.68 o 
   3   0   9      196.62      205.16     10.14 o 
   4   0   9        7.38       10.39      4.37 o 
   5   0   9        9.52        3.17      5.11 o 
   6   0   9      194.89      185.90     11.44 o 
   7   0   9      233.39      256.40     13.57 o 
   8   0   9        0.37       -2.37      3.29 o 
   9   0   9        2.59        9.68      4.83 o 
 -10   1   9       34.66       32.66      6.60 o 
  -9   1   9        3.16       -2.47      3.01 o 
  -8   1   9       29.00       18.73      3.36 o 
  -7   1   9        0.36       -0.18      2.17 o 
  -6   1   9      134.77      156.39      7.04 o 
  -5   1   9        0.66        3.83      2.50 o 
  -4   1   9      258.95      286.26     10.89 o 
  -3   1   9      143.76      122.24      6.42 o 
  -2   1   9       61.31       62.58      5.54 o 
  -1   1   9        9.94       19.06      4.58 o 
   0   1   9     1375.59     1593.83     17.60 o 
   1   1   9        0.58        3.56      2.56 o 
   2   1   9      150.44      158.44      9.49 o 
   3   1   9      131.30      124.17      9.42 o 
   4   1   9        5.44        7.85     11.43 o 
   5   1   9      119.05      134.56     11.01 o 
   6   1   9        1.14        1.37      2.82 o 
   7   1   9       17.35        5.53      4.31 o 
   8   1   9       13.05        7.35      3.84 o 
 -10   2   9       33.76       35.47      5.27 o 
  -9   2   9       50.34       50.86      5.71 o 
  -8   2   9       33.15       41.47      4.90 o 
  -7   2   9       55.84       40.12      4.58 o 
  -6   2   9      352.24      346.18     17.63 o 
  -5   2   9       15.37        6.92      3.33 o 
  -4   2   9        2.18        1.72      3.19 o 
  -3   2   9      355.30      425.78      8.83 o 
  -2   2   9      128.28      138.96      6.39 o 
  -1   2   9        5.67        2.44      4.87 o 
   0   2   9       85.13       94.84      5.52 o 
   1   2   9       40.23       34.60      3.98 o 
   2   2   9      867.68     1024.63     17.29 o 
   3   2   9      153.60      172.69     10.10 o 
   4   2   9        1.08        7.35      2.72 o 
   5   2   9       11.53       13.15      3.56 o 
   6   2   9        4.06        0.61      3.09 o 
   7   2   9        5.82        5.59      3.10 o 
 -10   3   9        1.06        5.79      4.01 o 
  -9   3   9       20.10       13.63      4.84 o 
  -8   3   9       48.06       44.55      4.39 o 
  -7   3   9       20.48       21.34      3.62 o 
  -6   3   9        2.11       -0.12      3.48 o 
  -5   3   9       87.83       92.79      7.30 o 
  -4   3   9      264.83      281.15     13.62 o 
  -3   3   9       52.73       43.64      7.54 o 
  -2   3   9      279.22      281.69      8.11 o 
  -1   3   9       48.81       53.52      4.40 o 
   0   3   9       17.88       13.66      3.50 o 
   1   3   9       53.51       43.83      5.89 o 
   2   3   9      184.65      202.40     10.15 o 
   3   3   9       10.65        8.35      4.23 o 
   4   3   9       14.16       16.28      3.50 o 
   5   3   9        1.26        2.00      3.64 o 
   6   3   9       26.98       27.42      7.42 o 
   7   3   9        3.47       -2.21      3.14 o 
  -9   4   9        0.28        0.18      1.89 o 
  -8   4   9        3.48        1.07      2.74 o 
  -7   4   9       39.05       42.45      4.30 o 
  -6   4   9        8.06        6.08      2.62 o 
  -5   4   9       77.71       73.96      6.46 o 
  -4   4   9       30.67       28.56      6.06 o 
  -3   4   9       32.58       26.59      5.54 o 
  -2   4   9      193.77      190.13      7.50 o 
  -1   4   9      118.80      145.82      6.74 o 
   0   4   9        2.74        4.32      4.04 o 
   1   4   9       23.43       19.22      4.01 o 
   2   4   9        8.84        7.30      2.93 o 
   3   4   9        5.19        2.10      2.61 o 
   4   4   9       23.43       18.68      4.19 o 
   5   4   9        0.70        2.83      3.48 o 
   6   4   9        2.00        0.27      3.57 o 
  -8   5   9        2.78       -0.27      1.48 o 
  -7   5   9        8.83        8.91      2.55 o 
  -6   5   9        6.55        2.74      2.57 o 
  -5   5   9        1.00       -0.63      2.54 o 
  -4   5   9       11.45        5.80      2.72 o 
  -3   5   9      220.87      210.36      7.57 o 
  -2   5   9       14.78       12.67      2.53 o 
  -1   5   9      106.23       93.89      5.51 o 
   0   5   9       96.86       90.13      5.76 o 
   1   5   9       63.04       65.90     10.88 o 
   2   5   9        3.63       -4.47      6.14 o 
   3   5   9       16.48       17.54      5.23 o 
   4   5   9        7.46        5.16      4.43 o 
  -7   6   9       26.73       19.56      3.50 o 
  -6   6   9        4.84        3.87      3.06 o 
  -5   6   9        0.60        0.41      2.58 o 
  -4   6   9        6.42        6.89      2.55 o 
  -3   6   9       62.70       64.45      5.79 o 
  -2   6   9       29.04       22.54      3.37 o 
  -1   6   9       62.51       64.95      4.88 o 
   0   6   9        0.41        6.30      7.09 o 
   1   6   9        0.31       -1.57      3.14 o 
   2   6   9        5.44        6.68      3.11 o 
   3   6   9        0.13       -0.07      2.73 o 
  -6   7   9       15.50       14.20      2.59 o 
  -5   7   9        4.13        4.47      2.12 o 
  -4   7   9        1.64        1.57      2.01 o 
  -3   7   9        2.54        2.66      1.97 o 
  -2   7   9       20.10       16.98      3.68 o 
  -1   7   9        2.58        3.45      5.16 o 
   0   7   9        0.78        1.68      3.03 o 
  -1 -11  10       83.07       74.16      7.53 o 
   0 -11  10       44.70        7.63      2.10 o 
   1 -11  10       39.76       38.47      5.04 o 
   2 -11  10        1.89        0.72      1.51 o 
   3 -11  10      108.89      112.86      7.34 o 
   4 -11  10       13.95       17.30      3.51 o 
   5 -11  10       38.27       33.08      4.27 o 
   6 -11  10       94.24       86.86      5.29 o 
  -3 -10  10      152.24      173.97     16.18 o 
  -2 -10  10        4.15        2.34      1.84 o 
  -1 -10  10      148.46      136.97      8.51 o 
   0 -10  10       30.34       17.96      4.57 o 
   1 -10  10       74.17       73.94      4.89 o 
   2 -10  10        0.29        1.63      2.69 o 
   3 -10  10      221.10      224.36      6.95 o 
   4 -10  10       53.11       61.36      4.60 o 
   5 -10  10      283.24      277.03      7.97 o 
   6 -10  10        2.76        2.84      2.48 o 
   7 -10  10       66.50       57.10      3.70 o 
  -5  -9  10       97.32      112.62      6.18 o 
  -4  -9  10        4.79        6.69      3.00 o 
  -3  -9  10      199.72      209.83      5.58 o 
  -2  -9  10       11.59        8.21      2.15 o 
  -1  -9  10       96.59       89.60      8.39 o 
   0  -9  10        1.66       -1.78      2.56 o 
   1  -9  10      197.12      195.74      8.78 o 
   2  -9  10      151.18      124.59      5.54 o 
   3  -9  10      264.58      268.57     11.16 o 
   4  -9  10       42.79       46.45      4.74 o 
   5  -9  10      394.65      402.53      9.49 o 
   6  -9  10        0.11       -0.30      2.54 o 
   7  -9  10      111.16      115.63      5.15 o 
   8  -9  10       21.96       15.41      2.58 o 
  -6  -8  10       54.17       52.87      4.77 o 
  -5  -8  10       62.35       59.06      3.74 o 
  -4  -8  10      136.81      125.06      5.36 o 
  -3  -8  10      160.92      171.28      5.99 o 
  -2  -8  10        3.80        0.34      2.19 o 
  -1  -8  10      207.53      228.44      5.70 o 
   0  -8  10       41.51       44.92      4.57 o 
   1  -8  10       30.08       25.53      4.26 o 
   2  -8  10      311.37      313.79     19.19 o 
   3  -8  10      152.62      168.90      6.69 o 
   4  -8  10      219.47      205.48      8.09 o 
   5  -8  10      556.88      582.03     12.23 o 
   6  -8  10        7.51        5.49      3.59 o 
   7  -8  10      183.91      184.26      6.82 o 
   8  -8  10       55.77       47.60      4.40 o 
   9  -8  10      118.84      135.01     19.40 o 
  -7  -7  10       28.90       32.27      4.81 o 
  -6  -7  10       70.30       71.99      5.98 o 
  -5  -7  10       53.01       50.52      3.98 o 
  -4  -7  10       41.75       41.10      5.58 o 
  -3  -7  10        1.62        2.19      1.71 o 
  -2  -7  10      572.88      572.80     10.53 o 
  -1  -7  10      176.04      187.71      5.73 o 
   0  -7  10      395.94      400.32      9.00 o 
   1  -7  10      230.69      216.54      7.48 o 
   2  -7  10      267.02      280.08      8.26 o 
   3  -7  10      124.45      117.46      5.59 o 
   4  -7  10      567.23      546.89     12.37 o 
   5  -7  10      229.21      261.16      7.91 o 
   6  -7  10       82.65       80.16      4.57 o 
   7  -7  10       19.28       24.36      3.34 o 
   8  -7  10       59.46       53.80      4.42 o 
   9  -7  10       18.82       18.16      3.23 o 
  -8  -6  10      168.00      152.43      7.00 o 
  -7  -6  10       18.87       13.14      3.09 o 
  -6  -6  10       82.15       85.37      5.18 o 
  -5  -6  10       24.11       24.59      3.82 o 
  -4  -6  10       91.23       90.43      5.76 o 
  -3  -6  10       34.29       41.66      3.97 o 
  -2  -6  10      311.31      293.13      7.03 o 
  -1  -6  10       15.13       11.70      4.15 o 
   0  -6  10      748.33      828.91      9.81 o 
   1  -6  10       13.22       21.83      4.69 o 
   2  -6  10      765.99      809.71     12.57 o 
   3  -6  10       22.39       32.59      4.64 o 
   4  -6  10      188.84      184.63      6.71 o 
   5  -6  10      151.17      149.36      6.82 o 
   6  -6  10      343.89      339.08     23.76 o 
   7  -6  10      130.89      139.66     11.53 o 
   8  -6  10       77.01       88.59     10.15 o 
   9  -6  10        5.18       -1.51      3.21 o 
  -8  -5  10       68.21       81.41      6.69 o 
  -7  -5  10       91.05       89.09      8.00 o 
  -6  -5  10      215.80      209.72      9.98 o 
  -5  -5  10       17.79        9.51      2.97 o 
  -4  -5  10      334.20      335.30      9.40 o 
  -3  -5  10       18.61       15.16      3.99 o 
  -2  -5  10      213.99      223.45      6.27 o 
  -1  -5  10       95.60      105.90      4.61 o 
   0  -5  10      620.84      610.76     10.10 o 
   1  -5  10        1.80        4.53      3.73 o 
   2  -5  10      365.50      373.42     18.28 o 
   3  -5  10        1.27        0.81      4.53 o 
   4  -5  10      627.88      635.61     16.13 o 
   5  -5  10      113.04      101.27      6.64 o 
   6  -5  10      218.79      221.72     11.14 o 
   7  -5  10        4.39        2.72      4.64 o 
   8  -5  10      164.91      165.70     11.95 o 
   9  -5  10        2.94        2.21      2.63 o 
  -9  -4  10       16.30       13.57      5.05 o 
  -8  -4  10       28.79       29.62      4.61 o 
  -7  -4  10       18.41       17.79      4.30 o 
  -6  -4  10        7.92        5.45      2.72 o 
  -5  -4  10       10.59        7.67      2.91 o 
  -4  -4  10      692.81      738.99     15.89 o 
  -3  -4  10     1093.02     1242.68     13.56 o 
  -2  -4  10      170.55      177.55      6.16 o 
  -1  -4  10       42.25       46.59      4.26 o 
   0  -4  10      603.85      551.88     15.08 o 
   1  -4  10      368.91      369.96      8.67 o 
   2  -4  10      342.87      365.51     12.03 o 
   3  -4  10       18.43       16.89      5.59 o 
   4  -4  10      287.39      329.41     10.20 o 
   5  -4  10       58.14       60.18      6.48 o 
   6  -4  10       34.82       41.77      5.76 o 
   7  -4  10       58.31       48.02      5.37 o 
   8  -4  10       32.78       29.22     10.42 o 
   9  -4  10        0.20       -3.60      2.92 o 
  -9  -3  10      143.65      135.60      6.85 o 
  -8  -3  10       82.54       87.31      8.35 o 
  -7  -3  10      147.40      155.35     12.68 o 
  -6  -3  10      333.59      301.93     22.37 o 
  -5  -3  10      253.56      282.28      8.67 o 
  -4  -3  10       45.14       54.91      4.95 o 
  -3  -3  10       10.54       13.31      5.19 o 
  -2  -3  10       68.75       73.56      4.90 o 
  -1  -3  10      244.51      267.02      6.41 o 
   0  -3  10      335.69      319.61      8.02 o 
   1  -3  10      393.30      373.50      9.08 o 
   2  -3  10        3.29        0.38      4.72 o 
   3  -3  10      312.69      340.74     16.12 o 
   4  -3  10      124.18      140.71      8.95 o 
   5  -3  10       91.01       85.82      7.70 o 
   6  -3  10      176.10      185.66     10.82 o 
   7  -3  10       23.17       20.12      4.76 o 
   8  -3  10       77.16       84.06      8.88 o 
   9  -3  10       96.77       87.10      7.27 o 
  -9  -2  10       86.18       90.74      7.64 o 
  -8  -2  10        7.31        1.90      3.12 o 
  -7  -2  10      215.70      221.10     15.09 o 
  -6  -2  10       51.87       45.14      4.99 o 
  -5  -2  10       43.69       52.54      4.35 o 
  -4  -2  10       26.05       15.08      3.89 o 
  -3  -2  10      629.35      660.06     11.64 o 
  -2  -2  10        0.30       -0.79      3.58 o 
  -1  -2  10      387.54      380.27      9.14 o 
   0  -2  10       31.45       19.71      4.43 o 
   1  -2  10      567.26      675.16     12.26 o 
   2  -2  10      440.71      444.90     18.77 o 
   3  -2  10       87.42       83.27      6.90 o 
   4  -2  10        2.93        1.57      3.23 o 
   5  -2  10       21.17       19.24      4.42 o 
   6  -2  10      126.98      115.49      9.02 o 
   7  -2  10      251.08      237.47     14.37 o 
   8  -2  10        0.61       -0.64      3.58 o 
   9  -2  10       36.54       46.83      8.63 o 
  -9  -1  10       70.64       62.19      6.24 o 
  -8  -1  10        0.51        4.74      2.68 o 
  -7  -1  10        6.92        4.34      2.58 o 
  -6  -1  10       38.26       45.53      4.32 o 
  -5  -1  10      301.58      308.43     18.49 o 
  -4  -1  10        5.07       11.27      4.22 o 
  -3  -1  10      329.65      332.87      9.44 o 
  -2  -1  10       10.46       11.69      8.36 o 
  -1  -1  10      306.73      304.96      8.51 o 
   0  -1  10      187.13      194.01      7.18 o 
   1  -1  10        3.98       -2.78      3.31 o 
   2  -1  10        7.83        4.42      2.14 o 
   3  -1  10      417.43      456.70     14.64 o 
   4  -1  10        3.47        0.08      6.54 o 
   5  -1  10      145.35      149.44     10.18 o 
   6  -1  10       49.23       76.73     10.73 o 
   7  -1  10        1.08        2.99      2.62 o 
   8  -1  10       24.62        9.82      3.67 o 
 -10   0  10        0.32        0.16      2.94 o 
  -9   0  10        9.49        5.72      2.68 o 
  -8   0  10       61.65       60.25      7.16 o 
  -7   0  10      133.00      123.81     12.40 o 
  -6   0  10       99.86       92.92      6.10 o 
  -5   0  10       84.23       94.38      7.73 o 
  -4   0  10        3.72        4.81      3.96 o 
  -3   0  10       32.48       27.67      4.47 o 
  -2   0  10       20.73        9.22      4.11 o 
  -1   0  10      126.07      113.97      5.76 o 
   0   0  10       17.95        6.88      3.81 o 
   1   0  10        5.78        2.49      3.07 o 
   2   0  10      489.89      496.67     14.39 o 
   3   0  10      138.81      154.46     10.02 o 
   4   0  10       18.64       22.39      5.76 o 
   5   0  10        6.04        5.44      5.23 o 
   6   0  10      116.60      122.84     11.80 o 
   7   0  10      110.80      105.19     10.23 o 
   8   0  10        1.90        5.88      5.20 o 
  -9   1  10       24.96       12.01      4.06 o 
  -8   1  10       18.84       26.07      4.28 o 
  -7   1  10       34.35       18.10      5.79 o 
  -6   1  10        4.38        0.31      3.33 o 
  -5   1  10       42.19       19.75      3.64 o 
  -4   1  10     1247.32     1335.19     25.69 o 
  -3   1  10      685.93      709.72     12.60 o 
  -2   1  10        6.14        8.69      3.48 o 
  -1   1  10       59.51       52.29      6.28 o 
   0   1  10      102.34       80.61      5.31 o 
   1   1  10      112.23      124.66      6.70 o 
   2   1  10       97.28       97.70      9.32 o 
   3   1  10       18.23        8.83      9.68 o 
   4   1  10      332.77      361.52     21.43 o 
   5   1  10      137.52      151.35     10.24 o 
   6   1  10        2.72        3.52      3.69 o 
   7   1  10        0.49       -1.75      4.25 o 
  -9   2  10        0.00       -1.50      2.87 o 
  -8   2  10       80.82       87.21      7.33 o 
  -7   2  10       45.35       33.27      5.76 o 
  -6   2  10       90.93       91.71      6.05 o 
  -5   2  10       14.05        2.31      3.31 o 
  -4   2  10      247.71      224.30      8.04 o 
  -3   2  10      293.48      325.64      8.73 o 
  -2   2  10      403.70      430.26     10.42 o 
  -1   2  10        4.54        0.18      3.46 o 
   0   2  10      124.83      129.97      6.26 o 
   1   2  10        7.07        8.43      2.68 o 
   2   2  10        0.80       -6.82      7.05 o 
   3   2  10       14.31       15.64      4.26 o 
   4   2  10      119.63      121.89      9.21 o 
   5   2  10        6.68        3.69      3.35 o 
   6   2  10        3.61        2.84      6.79 o 
   7   2  10        6.35       11.50      9.27 o 
  -9   3  10        4.76        4.92      2.47 o 
  -8   3  10       15.96       11.23      5.45 o 
  -7   3  10        0.32        0.15      2.51 o 
  -6   3  10       87.70       89.02      7.78 o 
  -5   3  10        0.27       -1.94      3.11 o 
  -4   3  10        9.84        9.98      3.61 o 
  -3   3  10        1.60        2.16      6.46 o 
  -2   3  10        0.71       -1.50      2.69 o 
  -1   3  10       18.19       10.45      3.36 o 
   0   3  10       61.50       66.56      7.60 o 
   1   3  10       87.09       84.59      7.42 o 
   2   3  10       33.95       29.97      4.54 o 
   3   3  10        0.96        1.48      2.16 o 
   4   3  10        4.18        7.17      3.29 o 
   5   3  10       24.17       16.29      4.14 o 
   6   3  10       36.70       24.59      4.97 o 
  -8   4  10        5.31        5.10      2.46 o 
  -7   4  10        0.74        3.83      3.34 o 
  -6   4  10        6.18        3.74      3.51 o 
  -5   4  10        8.37       15.46      3.12 o 
  -4   4  10        9.49        8.65      4.32 o 
  -3   4  10        0.50       -2.08      4.10 o 
  -2   4  10       57.56       67.79      6.91 o 
  -1   4  10      337.28      357.50     10.80 o 
   0   4  10        0.97        4.35      2.56 o 
   1   4  10       38.49       31.26      4.85 o 
   2   4  10       23.26       22.47      4.24 o 
   3   4  10        3.88        5.61      7.84 o 
   4   4  10        8.52        4.82      4.37 o 
   5   4  10        2.84        0.12      3.58 o 
  -7   5  10        1.84        1.77      1.58 o 
  -6   5  10        2.73        0.84      2.15 o 
  -5   5  10        7.04        9.05      3.03 o 
  -4   5  10        6.98        8.87      3.09 o 
  -3   5  10        0.87       -1.44      2.78 o 
  -2   5  10        0.57       -0.03      3.20 o 
  -1   5  10        1.31        1.25      2.38 o 
   0   5  10        0.18        8.98      4.11 o 
   1   5  10       23.57       18.77      4.63 o 
   2   5  10        1.30        0.26      3.37 o 
   3   5  10       18.10       12.22      4.46 o 
  -6   6  10       19.05        9.47      2.84 o 
  -5   6  10        3.25        3.66      3.21 o 
  -4   6  10        0.17        0.29      2.22 o 
  -3   6  10        5.10        6.22      2.59 o 
  -2   6  10        4.36        2.19      2.34 o 
  -1   6  10        0.97       -1.24      2.53 o 
   0   6  10        0.58       -1.53      2.61 o 
   1   6  10        2.02        3.27      3.26 o 
  -1 -11  11       73.52       72.26     21.69 o 
   0 -11  11       89.92       91.72     12.96 o 
   1 -11  11       32.26       34.68      3.92 o 
   2 -11  11       41.94       41.75      4.25 o 
   3 -11  11       80.75       79.60      5.46 o 
   4 -11  11       21.44       18.79      5.45 o 
   5 -11  11       33.75       19.51      5.22 o 
  -3 -10  11       83.52       82.74      4.37 o 
  -2 -10  11        3.03        1.47      4.73 o 
  -1 -10  11      225.52      248.70     13.56 o 
   0 -10  11      120.21      122.44      9.74 o 
   1 -10  11      174.69      176.35      7.02 o 
   2 -10  11       83.71       75.46      6.53 o 
   3 -10  11       37.59       44.09      4.62 o 
   4 -10  11        2.72       -0.77      2.47 o 
   5 -10  11       70.25       65.24      5.86 o 
   6 -10  11      102.51      109.55      6.23 o 
  -4  -9  11        0.14       -0.43      1.67 o 
  -3  -9  11       67.42       72.88      6.89 o 
  -2  -9  11       45.17       35.89      3.81 o 
  -1  -9  11      599.55      621.06     21.62 o 
   0  -9  11        3.97        4.81      2.80 o 
   1  -9  11      314.81      348.38     21.12 o 
   2  -9  11      117.83      117.89     11.18 o 
   3  -9  11       14.14       19.74      3.59 o 
   4  -9  11        6.43        3.48      5.09 o 
   5  -9  11      226.48      246.36      8.01 o 
   6  -9  11      100.94       92.63      7.03 o 
   7  -9  11       56.23       61.14      4.07 o 
  -5  -8  11       99.65       97.10      6.65 o 
  -4  -8  11       52.38       38.65      3.98 o 
  -3  -8  11      455.82      472.25      9.44 o 
  -2  -8  11        4.17        4.20      1.57 o 
  -1  -8  11        5.94        9.98      2.68 o 
   0  -8  11       22.20       30.59      4.42 o 
   1  -8  11      141.06      141.62      7.80 o 
   2  -8  11      131.02      107.97      5.88 o 
   3  -8  11      387.17      409.52     11.81 o 
   4  -8  11        5.57        9.89      4.30 o 
   5  -8  11       69.62       77.70      9.41 o 
   6  -8  11       20.74        8.73      3.00 o 
   7  -8  11      159.46      161.60     10.27 o 
   8  -8  11       30.52       23.27      3.07 o 
  -6  -7  11       62.27       56.33      5.71 o 
  -5  -7  11       44.35       46.51      5.99 o 
  -4  -7  11      195.80      180.06     10.73 o 
  -3  -7  11       74.72       79.25      5.37 o 
  -2  -7  11       76.86       70.10      4.16 o 
  -1  -7  11      265.70      292.95      6.83 o 
   0  -7  11      196.37      204.18      5.96 o 
   1  -7  11      497.40      474.00     11.47 o 
   2  -7  11       27.14       17.33      4.01 o 
   3  -7  11        4.78       -1.11      2.99 o 
   4  -7  11      280.60      268.19      9.01 o 
   5  -7  11       80.22       80.01      5.41 o 
   6  -7  11       78.99       69.67      4.53 o 
   7  -7  11       33.79       31.84      4.01 o 
   8  -7  11       40.62       38.46      4.15 o 
  -7  -6  11        0.04        3.29      2.61 o 
  -6  -6  11      227.61      226.24      8.32 o 
  -5  -6  11       74.48       74.14      5.87 o 
  -4  -6  11      125.68      138.03      6.58 o 
  -3  -6  11        6.44        2.91      4.67 o 
  -2  -6  11      449.68      463.40      9.65 o 
  -1  -6  11        3.61        1.21      2.80 o 
   0  -6  11      103.81       92.79      4.71 o 
   1  -6  11        0.54        3.63      3.86 o 
   2  -6  11      703.15      748.69     18.32 o 
   3  -6  11      159.22      145.42      6.99 o 
   4  -6  11      173.93      157.46      7.37 o 
   5  -6  11       29.70       31.13      6.25 o 
   6  -6  11       42.32       53.29      6.88 o 
   7  -6  11       28.15       28.76      5.67 o 
   8  -6  11       55.38       44.86      6.79 o 
   9  -6  11        2.50        2.56      3.17 o 
  -8  -5  11       91.66       85.21      6.51 o 
  -7  -5  11        0.80        1.85      2.20 o 
  -6  -5  11       78.96       70.42      5.67 o 
  -5  -5  11       67.36       60.91      9.10 o 
  -4  -5  11      182.88      186.10      6.53 o 
  -3  -5  11        6.03        1.83      2.84 o 
  -2  -5  11      214.36      212.19      6.62 o 
  -1  -5  11        5.84       10.03      3.33 o 
   0  -5  11      416.14      413.66     12.54 o 
   1  -5  11        3.81       13.02      4.93 o 
   3  -5  11       15.12       28.83      7.05 o 
   4  -5  11       50.85       45.49      7.14 o 
   5  -5  11        0.65        0.35      3.74 o 
   6  -5  11      547.14      563.54     14.54 o 
   7  -5  11        0.13        1.71      2.57 o 
   8  -5  11       35.07       35.06      4.41 o 
   9  -5  11        8.40        8.76      6.31 o 
  -8  -4  11        0.89        0.49      2.44 o 
  -7  -4  11      118.68      122.45     14.90 o 
  -6  -4  11       89.05       83.81      7.12 o 
  -5  -4  11      149.92      128.36      7.09 o 
  -4  -4  11      263.14      270.33      8.57 o 
  -3  -4  11        3.77        3.33      3.40 o 
  -2  -4  11      333.79      360.20      7.98 o 
  -1  -4  11      281.68      301.55      8.43 o 
   0  -4  11      229.89      223.91      6.81 o 
   1  -4  11       79.75       92.76     12.36 o 
   2  -4  11      198.32      212.61     11.81 o 
   3  -4  11       66.49       69.44      9.03 o 
   4  -4  11      408.86      431.25     22.21 o 
   5  -4  11        2.71       10.10      4.53 o 
   6  -4  11        1.74        1.83      4.07 o 
   7  -4  11       11.14        7.09     10.78 o 
   8  -4  11       20.38       20.39      6.80 o 
   9  -4  11        0.24        1.59      1.34 o 
  -9  -3  11       56.90       45.76      6.31 o 
  -8  -3  11       12.12       12.05      3.46 o 
  -7  -3  11      154.39      150.72      7.88 o 
  -6  -3  11        3.80        0.62      1.96 o 
  -5  -3  11        2.73        4.00      3.06 o 
  -4  -3  11      294.36      263.35      8.93 o 
  -3  -3  11      894.59      959.96     16.45 o 
  -2  -3  11       15.86        7.93      3.11 o 
  -1  -3  11       11.63       27.90      4.18 o 
   0  -3  11        2.50        7.02      3.71 o 
   1  -3  11      135.51      153.46      6.93 o 
   2  -3  11      125.28      117.65      8.78 o 
   3  -3  11      344.36      370.45     10.95 o 
   4  -3  11      401.59      397.31     16.78 o 
   5  -3  11       40.90       30.47      5.89 o 
   6  -3  11      102.36      107.77      9.14 o 
   7  -3  11        0.70        2.96      3.31 o 
   8  -3  11        5.64       11.00      3.47 o 
  -9  -2  11       27.61       27.96      4.54 o 
  -8  -2  11        0.27        6.08      3.14 o 
  -7  -2  11       81.08       84.64      6.68 o 
  -6  -2  11       13.02       12.35      3.73 o 
  -5  -2  11      212.43      233.41     14.07 o 
  -4  -2  11       35.99       40.67      6.28 o 
  -3  -2  11       78.50       75.57      5.07 o 
  -2  -2  11       81.12       72.08      5.78 o 
  -1  -2  11      394.61      413.21      9.82 o 
   0  -2  11      333.08      329.22      9.10 o 
   1  -2  11      342.33      372.92      9.51 o 
   2  -2  11        9.37        7.86      4.77 o 
   3  -2  11       69.59       57.47      5.99 o 
   4  -2  11       10.31       14.85      4.75 o 
   5  -2  11      112.18      123.07     11.39 o 
   6  -2  11       56.05       57.42      6.90 o 
   7  -2  11        9.64        8.86      2.90 o 
   8  -2  11        4.93        6.07      3.34 o 
  -9  -1  11       85.10       84.96      6.74 o 
  -8  -1  11       10.85        5.40      2.91 o 
  -7  -1  11       31.01       21.52      3.99 o 
  -6  -1  11        6.45        7.89      3.16 o 
  -5  -1  11       71.03       64.20      7.31 o 
  -4  -1  11       37.08       42.75      4.92 o 
  -3  -1  11      171.18      192.39      8.95 o 
  -2  -1  11      487.83      578.30     15.61 o 
  -1  -1  11      900.65      977.37     14.61 o 
   0  -1  11      147.65      125.88      5.85 o 
   1  -1  11      219.92      253.52      9.09 o 
   2  -1  11       49.05       44.76      6.08 o 
   3  -1  11        5.27        4.98      3.15 o 
   4  -1  11        4.93        7.04      3.63 o 
   5  -1  11       96.91      100.56      9.37 o 
   6  -1  11        2.12        5.13      3.43 o 
   7  -1  11        1.26        1.29      2.65 o 
   8  -1  11        4.67       -1.41      3.72 o 
  -9   0  11        5.74        5.85      2.64 o 
  -8   0  11       62.13       73.93     11.09 o 
  -7   0  11       87.70       66.76      7.00 o 
  -6   0  11       26.23       35.45      4.52 o 
  -5   0  11        1.26       -2.13      2.77 o 
  -4   0  11       27.04       16.97      6.03 o 
  -3   0  11       22.24       19.55      5.40 o 
  -2   0  11      390.72      472.63     11.27 o 
  -1   0  11      358.26      378.38      8.62 o 
   0   0  11      151.81      170.39      6.39 o 
   1   0  11      150.01      160.70      7.29 o 
   2   0  11      188.17      177.07     12.63 o 
   3   0  11      187.57      202.81     12.56 o 
   4   0  11        4.04        0.90      3.99 o 
   5   0  11        3.64        4.82      3.26 o 
   6   0  11       33.77       23.36      7.40 o 
   7   0  11       37.71       41.00      6.47 o 
  -9   1  11        2.29        0.70      3.28 o 
  -8   1  11        2.09        1.60      3.17 o 
  -7   1  11        3.40        1.60      2.60 o 
  -6   1  11      147.90      166.49     10.76 o 
  -5   1  11        0.33       -1.72      3.14 o 
  -4   1  11      240.37      293.90      9.98 o 
  -3   1  11      248.85      246.67      8.50 o 
  -2   1  11       25.59       13.43      4.32 o 
  -1   1  11       52.28       42.87      4.82 o 
   0   1  11      102.40      117.64      7.77 o 
   1   1  11       84.64       77.58      6.61 o 
   2   1  11       16.60       10.87      8.16 o 
   3   1  11       24.65       17.25      4.37 o 
   4   1  11        3.05        2.08      2.99 o 
   5   1  11       15.64       12.09      5.79 o 
   6   1  11        1.87        1.72      7.22 o 
   7   1  11        0.14       -0.40      3.76 o 
  -8   2  11       41.56       41.84      6.94 o 
  -7   2  11       23.40       24.31      4.46 o 
  -6   2  11       47.58       56.57      5.21 o 
  -5   2  11      198.39      182.38     10.51 o 
  -4   2  11       31.99       27.14      4.38 o 
  -3   2  11       82.48       84.54      6.31 o 
  -2   2  11       94.07       98.99      6.00 o 
  -1   2  11        0.04       -2.13      3.37 o 
   0   2  11       14.27       19.56      4.51 o 
   1   2  11       85.30       80.73      8.22 o 
   2   2  11        0.41        6.31      6.44 o 
   3   2  11        4.41        0.13      4.00 o 
   4   2  11       26.45       18.64      3.90 o 
   5   2  11       22.32       32.66      6.04 o 
   6   2  11        2.42        6.21      4.39 o 
  -8   3  11        6.15        6.64      2.53 o 
  -7   3  11       18.29       13.77      2.97 o 
  -6   3  11       16.19       13.28      3.39 o 
  -5   3  11        6.81        5.91      2.57 o 
  -4   3  11       82.05       81.05      6.38 o 
  -3   3  11       23.18        9.59      3.53 o 
  -2   3  11        5.17        6.77      2.45 o 
  -1   3  11       32.70       21.87      3.86 o 
   0   3  11       11.22       12.75      3.03 o 
   1   3  11       28.69       29.37      9.14 o 
   2   3  11       42.50       42.15      6.15 o 
   3   3  11        1.92        6.17      4.45 o 
   4   3  11        0.71        6.54      2.77 o 
   5   3  11        9.84        6.47      3.96 o 
  -7   4  11        1.72       -0.24      2.48 o 
  -6   4  11        9.65        6.32      2.20 o 
  -5   4  11       43.48       48.57      5.50 o 
  -4   4  11       13.36        6.67      2.28 o 
  -3   4  11        0.36        2.35      2.62 o 
  -2   4  11        0.66        3.85      3.16 o 
  -1   4  11        5.66        9.26      3.50 o 
   0   4  11      109.63      129.95      9.45 o 
   1   4  11        3.62        4.86      5.49 o 
   2   4  11       33.40       26.26      7.95 o 
   3   4  11        9.16        8.79      3.05 o 
  -6   5  11        0.91        0.74      3.82 o 
  -5   5  11        0.87        0.63      3.31 o 
  -4   5  11        0.23        1.98      2.52 o 
  -3   5  11        9.39       12.21      2.74 o 
  -2   5  11       18.24       14.02      3.18 o 
  -1   5  11        9.77        6.11      2.60 o 
   0   5  11       12.09        7.78      3.04 o 
   1   5  11        2.98        7.93      4.33 o 
   2   5  11       40.26       28.63      7.85 o 
  -3   6  11        0.28       -0.78      2.99 o 
  -2   6  11        2.45        2.42      2.51 o 
   1 -11  12      155.40      153.88      6.80 o 
   2 -11  12       67.92       64.95      4.93 o 
   3 -11  12      103.16      101.04      7.79 o 
  -2 -10  12       16.44        9.55      2.96 o 
  -1 -10  12       68.83       62.90      7.26 o 
   0 -10  12        0.71       -1.36      2.45 o 
   1 -10  12      280.60      309.91      9.45 o 
   2 -10  12       48.85       53.24      5.89 o 
   3 -10  12      102.86       97.54      7.25 o 
   4 -10  12       39.25       30.48      4.44 o 
   5 -10  12       71.79       76.48      5.52 o 
   6 -10  12       71.41       74.91      7.61 o 
  -4  -9  12        1.85        1.56      4.53 o 
  -3  -9  12       51.78       52.44      4.43 o 
  -2  -9  12       32.66       34.94      7.10 o 
  -1  -9  12      385.02      378.22     16.90 o 
   0  -9  12       44.75       41.53      5.19 o 
   1  -9  12      234.91      263.19      8.88 o 
   2  -9  12       49.21       44.52      4.39 o 
   3  -9  12      217.11      259.03      9.66 o 
   4  -9  12        1.53        1.34      2.71 o 
   5  -9  12       90.13       87.60      8.69 o 
   6  -9  12        3.49        2.48      2.81 o 
   7  -9  12       75.24       84.08      4.67 o 
  -5  -8  12       41.41       35.29      5.05 o 
  -4  -8  12       65.17       58.84      5.61 o 
  -3  -8  12      243.44      252.87      7.80 o 
  -2  -8  12       15.59       11.44      3.18 o 
  -1  -8  12       30.87       27.06      2.86 o 
   0  -8  12        4.67        5.39      3.08 o 
   1  -8  12       69.43       73.09      6.24 o 
   2  -8  12      223.03      212.97      9.03 o 
   3  -8  12      655.85      698.39     13.23 o 
   4  -8  12        3.61        7.75      4.20 o 
   5  -8  12       73.87       85.80      6.56 o 
   6  -8  12        5.48        3.99      2.60 o 
   7  -8  12      138.61      138.96      9.78 o 
  -6  -7  12        1.02       -2.40      3.50 o 
  -5  -7  12        1.79       -0.64      2.88 o 
  -4  -7  12      215.24      217.85     12.56 o 
  -3  -7  12      106.10       95.89      5.80 o 
  -2  -7  12      114.37      108.28      5.74 o 
  -1  -7  12      258.63      272.16      7.75 o 
   0  -7  12      247.78      276.68      7.91 o 
   1  -7  12      301.44      306.55     10.05 o 
   2  -7  12        2.33        0.73      3.21 o 
   3  -7  12        5.87        7.48      3.30 o 
   4  -7  12      148.54      139.45      6.96 o 
   5  -7  12      150.67      158.65      7.21 o 
   6  -7  12      161.49      153.96      5.96 o 
   7  -7  12       57.79       61.11      5.55 o 
   8  -7  12        8.57        5.71      1.91 o 
  -7  -6  12        1.44        2.48      2.77 o 
  -6  -6  12      195.65      215.89     20.56 o 
  -5  -6  12       67.87       64.55      5.95 o 
  -4  -6  12       77.17       80.57      5.67 o 
  -3  -6  12        0.37        0.88      1.81 o 
  -2  -6  12      229.79      225.46      7.32 o 
  -1  -6  12       18.68       25.96      4.27 o 
   0  -6  12      108.98       97.36      5.64 o 
   1  -6  12        0.78       -0.80      3.25 o 
   2  -6  12      421.46      457.50     16.72 o 
   3  -6  12       73.83       78.61      6.00 o 
   4  -6  12      279.36      275.96     20.65 o 
   5  -6  12       40.31       44.29      5.65 o 
   6  -6  12        5.63        2.74      3.48 o 
   7  -6  12       37.57       36.76      5.66 o 
   8  -6  12       74.23       67.72      7.63 o 
  -7  -5  12       22.07       15.09      4.03 o 
  -6  -5  12       33.87       27.34      5.24 o 
  -5  -5  12       22.38       14.13      3.67 o 
  -4  -5  12      111.58      118.81      6.70 o 
  -3  -5  12       50.84       51.32      4.87 o 
  -2  -5  12      252.48      250.25      7.29 o 
  -1  -5  12       89.88       81.52      4.94 o 
   0  -5  12      311.49      306.09      9.54 o 
   1  -5  12        8.66        6.73      3.70 o 
   2  -5  12       96.19       97.70      6.03 o 
   3  -5  12        0.92       10.11      7.22 o 
   4  -5  12       69.32       74.82     15.28 o 
   5  -5  12       40.49       36.93      5.20 o 
   6  -5  12      471.23      478.16     13.56 o 
   7  -5  12       16.36       12.40      5.35 o 
   8  -5  12       25.74       17.81      3.79 o 
  -8  -4  12        4.38        3.90      2.76 o 
  -7  -4  12       44.72       44.49      5.55 o 
  -6  -4  12       17.17       10.51      3.28 o 
  -5  -4  12      156.00      159.54      9.97 o 
  -4  -4  12       74.42       69.93      5.74 o 
  -3  -4  12      181.30      165.78      7.75 o 
  -2  -4  12      676.29      724.44     21.94 o 
  -1  -4  12      743.65      865.96     19.43 o 
   0  -4  12      176.90      158.44      6.38 o 
   1  -4  12        5.67       -2.73      3.46 o 
   2  -4  12       50.94       45.70      7.44 o 
   3  -4  12       12.94       11.30      4.74 o 
   4  -4  12       56.26       61.55      6.59 o 
   5  -4  12       56.41       44.58      6.06 o 
   6  -4  12       70.27       63.39      6.90 o 
   7  -4  12       18.49        7.77      3.06 o 
   8  -4  12       47.32       42.30      6.06 o 
  -8  -3  12       23.80       13.44      3.03 o 
  -7  -3  12        2.24        5.41      3.23 o 
  -6  -3  12      101.95       97.13      9.04 o 
  -5  -3  12       15.72       14.25      3.26 o 
  -4  -3  12       49.15       31.26      5.62 o 
  -3  -3  12      279.20      310.76      9.47 o 
  -2  -3  12       37.98       27.45      4.07 o 
  -1  -3  12        1.70       -1.31      3.35 o 
   0  -3  12       50.07       46.10      5.59 o 
   1  -3  12      188.20      221.51      8.60 o 
   2  -3  12      198.05      188.96     14.12 o 
   3  -3  12      100.09      100.46      7.20 o 
   4  -3  12       53.67       61.82      8.26 o 
   5  -3  12       11.81        5.59      4.99 o 
   6  -3  12       18.93       13.93      6.66 o 
   7  -3  12       26.78       15.23      3.99 o 
   8  -3  12       27.38       17.82      4.36 o 
  -8  -2  12        6.18        3.36      2.88 o 
  -7  -2  12      185.37      210.52     17.02 o 
  -6  -2  12       42.19       35.77      6.41 o 
  -5  -2  12      110.45      124.26      7.11 o 
  -4  -2  12      116.76      101.81     10.34 o 
  -3  -2  12        3.12        3.69      3.87 o 
  -2  -2  12       33.40       19.25      3.91 o 
  -1  -2  12       48.29       51.49      5.56 o 
   0  -2  12       17.17       12.55      4.87 o 
   1  -2  12      151.10      176.51      6.76 o 
   2  -2  12        9.32        1.81      5.30 o 
   3  -2  12      186.41      200.37     11.35 o 
   4  -2  12        8.85        0.40      4.09 o 
   5  -2  12      136.13      142.87     10.09 o 
   6  -2  12       81.64       90.72     10.21 o 
   7  -2  12       20.94       22.31      4.35 o 
  -8  -1  12        0.29        2.51      2.18 o 
  -7  -1  12       58.04       58.86      7.68 o 
  -6  -1  12       18.95       21.44      3.96 o 
  -5  -1  12       73.35       82.36      6.12 o 
  -4  -1  12       29.07       18.11      4.02 o 
  -3  -1  12        4.80        4.38      5.74 o 
  -2  -1  12        1.75        8.06      4.60 o 
  -1  -1  12       28.45       31.06      6.10 o 
   0  -1  12      348.59      412.28     10.39 o 
   1  -1  12      475.71      534.38     20.11 o 
   2  -1  12        0.41        5.68      6.86 o 
   3  -1  12        8.23        8.67      4.27 o 
   4  -1  12       49.51       42.90      6.13 o 
   5  -1  12       26.20       26.88      4.63 o 
   6  -1  12        6.39       -2.09      3.82 o 
   7  -1  12       10.07        8.67      4.18 o 
  -8   0  12        8.81        0.05      3.01 o 
  -7   0  12        1.61        5.38      3.46 o 
  -6   0  12        6.69       11.10      2.74 o 
  -5   0  12      125.24      112.90      7.06 o 
  -4   0  12       45.03       44.35      6.31 o 
  -3   0  12        5.13        5.30      3.98 o 
  -2   0  12        0.27        5.86      4.23 o 
  -1   0  12        2.64        2.85      3.23 o 
   0   0  12        6.50        4.88      2.93 o 
   1   0  12       38.49       24.11      7.93 o 
   2   0  12       32.50       18.61      5.11 o 
   3   0  12      122.93      145.93     23.95 o 
   4   0  12       25.28       15.50      4.35 o 
   5   0  12       57.71       66.45      8.38 o 
   6   0  12        0.12        4.19      3.07 o 
  -8   1  12        5.30        6.16      3.17 o 
  -7   1  12       13.38        9.93      3.46 o 
  -6   1  12        9.55        9.47      3.36 o 
  -5   1  12       60.43       54.86      5.31 o 
  -4   1  12       18.32       25.04      5.14 o 
  -3   1  12      313.39      333.55     10.02 o 
  -2   1  12       81.10       78.73      5.69 o 
  -1   1  12        3.40       -1.94      3.25 o 
   0   1  12       40.62       46.30      4.60 o 
   1   1  12       10.51       12.02      4.52 o 
   2   1  12       33.95       45.72      5.65 o 
   3   1  12       13.93       12.68      4.24 o 
   4   1  12        0.75        4.86      4.75 o 
   5   1  12        5.06        1.00      2.81 o 
   6   1  12       28.16       20.77      4.99 o 
  -8   2  12        1.62       -0.27      3.36 o 
  -7   2  12       11.82        8.50      2.70 o 
  -6   2  12        0.57        1.38      3.72 o 
  -5   2  12       27.05       23.13      4.43 o 
  -4   2  12       44.84       40.64      4.52 o 
  -3   2  12       15.27       22.06      5.47 o 
  -2   2  12       19.63       18.79      3.51 o 
  -1   2  12        0.57        2.44      2.32 o 
   0   2  12       64.46       78.40      6.20 o 
   1   2  12       14.51        3.15      2.81 o 
   2   2  12        0.28        0.65      3.41 o 
   3   2  12        1.82        3.38      2.79 o 
   4   2  12       28.22       22.36      5.23 o 
   5   2  12        9.48        8.10      2.24 o 
  -7   3  12        0.05        3.59      2.55 o 
  -6   3  12       61.83       65.97      7.94 o 
  -5   3  12       48.06       43.03      5.10 o 
  -4   3  12        0.22       -2.26      5.94 o 
  -3   3  12       14.83       14.27      3.73 o 
  -2   3  12        2.59        0.85      2.89 o 
  -1   3  12        0.08       -4.00      2.89 o 
   0   3  12        2.38        1.74      4.40 o 
   1   3  12        3.31       10.18      3.78 o 
   2   3  12      112.98      133.16     17.46 o 
   3   3  12       10.54        7.83      4.33 o 
  -6   4  12        2.94       -0.07      3.14 o 
  -5   4  12       15.30       15.85      3.52 o 
  -4   4  12       33.40       23.39      3.66 o 
  -3   4  12        0.84        7.67      4.13 o 
  -2   4  12        9.48        6.12      2.60 o 
  -1   4  12        1.47        2.81      2.56 o 
   0   4  12       24.05       15.77      4.73 o 
   1   4  12       27.73       16.81      4.27 o 
   2   4  12       12.27        7.47      3.33 o 
  -3   5  12        9.86       11.27      3.91 o 
  -2   5  12        0.05        0.63      3.84 o 
  -1   5  12        2.73        1.08      2.73 o 
  -1 -10  13       29.23       23.10      8.20 o 
   0 -10  13       45.19       48.43      5.35 o 
   1 -10  13       17.60       15.12      3.69 o 
   2 -10  13       10.64       11.13      5.97 o 
   3 -10  13       88.82       91.25      5.99 o 
   4 -10  13        6.61        3.69      2.53 o 
  -3  -9  13       41.23       50.42      5.19 o 
  -2  -9  13       11.70        3.59      2.67 o 
  -1  -9  13      205.01      208.26      9.25 o 
   0  -9  13       11.46        8.43      3.21 o 
   1  -9  13      179.13      172.94      8.90 o 
   2  -9  13        0.04        2.99      5.79 o 
   3  -9  13       81.50       87.73      6.54 o 
   4  -9  13        3.79        4.13      2.82 o 
   5  -9  13       59.00       58.94     10.19 o 
   6  -9  13        1.84        0.44      4.45 o 
  -4  -8  13        0.79        0.96      2.68 o 
  -3  -8  13       34.09       42.92      4.79 o 
  -2  -8  13        3.72        3.22      2.66 o 
  -1  -8  13      113.52      121.56      5.61 o 
   0  -8  13       77.32       71.07      8.38 o 
   1  -8  13       65.88       63.81      5.85 o 
   2  -8  13       17.77       10.86      3.51 o 
   3  -8  13      191.88      199.51      8.54 o 
   4  -8  13        1.47        2.14      2.84 o 
   5  -8  13       64.86       69.87      6.99 o 
   6  -8  13       14.27       17.10      3.52 o 
  -5  -7  13       10.83        7.28      4.16 o 
  -4  -7  13       94.77       97.81      8.51 o 
  -3  -7  13      131.23      123.33      9.48 o 
  -2  -7  13       40.58       39.41      5.22 o 
  -1  -7  13       82.72       94.89      8.03 o 
   0  -7  13       34.62       41.37      5.41 o 
   1  -7  13      218.05      204.11      8.04 o 
   2  -7  13       33.06       29.49      4.78 o 
   3  -7  13       54.07       49.71      5.27 o 
   4  -7  13       46.75       34.54      6.30 o 
   5  -7  13       41.24       45.14      4.51 o 
   6  -7  13       59.63       57.66      5.57 o 
   7  -7  13        8.86        5.48      3.27 o 
  -6  -6  13       80.55       72.01      6.34 o 
  -5  -6  13       54.02       50.11      5.28 o 
  -4  -6  13       34.51       37.46      4.77 o 
  -3  -6  13        5.31        2.53      3.23 o 
  -2  -6  13      199.92      199.98      6.48 o 
  -1  -6  13        6.22        8.55      3.94 o 
   0  -6  13      249.50      265.38      8.28 o 
   1  -6  13        6.02        5.89      3.99 o 
   2  -6  13      148.47      156.56     12.80 o 
   3  -6  13       99.14       72.34      5.69 o 
   4  -6  13       61.74       64.92     11.09 o 
   5  -6  13       79.78       86.13      6.70 o 
   6  -6  13        1.65        1.83      2.92 o 
   7  -6  13        0.36        5.12      3.19 o 
  -6  -5  13       63.29       64.94      8.34 o 
  -5  -5  13        6.67        5.49      2.47 o 
  -4  -5  13       51.24       53.49      5.32 o 
  -3  -5  13       34.01       35.71      4.58 o 
  -2  -5  13       31.54       30.47      3.87 o 
  -1  -5  13       19.28       10.74      3.98 o 
   0  -5  13      212.27      222.50     17.84 o 
   1  -5  13        0.06       -3.04      3.59 o 
   2  -5  13      203.77      203.45     11.71 o 
   3  -5  13       30.66       10.67      4.99 o 
   4  -5  13       70.73       77.33      6.81 o 
   5  -5  13        9.85        1.61      3.66 o 
   6  -5  13       65.77       66.65      7.39 o 
   7  -5  13       31.69       25.49      5.98 o 
  -7  -4  13       24.08       20.56      4.24 o 
  -6  -4  13       34.17       28.42      7.28 o 
  -5  -4  13       63.92       65.69      5.50 o 
  -4  -4  13      407.48      431.83     11.16 o 
  -3  -4  13        1.58        0.24      3.11 o 
  -2  -4  13       66.23       69.98      6.45 o 
  -1  -4  13        0.27       -0.13      3.82 o 
   0  -4  13      287.72      300.20      7.90 o 
   1  -4  13       14.16        8.73      3.65 o 
   2  -4  13       98.22       97.25     10.20 o 
   3  -4  13        0.88       -2.10      3.75 o 
   4  -4  13        8.83       12.26      7.59 o 
   5  -4  13        2.92       -2.95      3.79 o 
   6  -4  13       16.70       12.35      5.78 o 
   7  -4  13       30.83       10.29      3.10 o 
  -7  -3  13        2.57        1.79      3.22 o 
  -6  -3  13        2.36        4.48      2.60 o 
  -5  -3  13      174.28      210.07      9.77 o 
  -4  -3  13        0.75        2.23      3.15 o 
  -3  -3  13       93.71      103.45      5.56 o 
  -2  -3  13      620.28      657.02     13.42 o 
  -1  -3  13       37.14       50.45      7.13 o 
   0  -3  13        5.90        2.77      3.64 o 
   1  -3  13       57.02       64.57      6.46 o 
   2  -3  13       82.14       70.49      7.21 o 
   3  -3  13        1.10       -2.40      6.74 o 
   4  -3  13      116.35      124.27      9.56 o 
   5  -3  13        2.73       -1.04      2.59 o 
   6  -3  13        0.42        0.34      3.87 o 
   7  -3  13       15.70        9.95      3.65 o 
  -7  -2  13        8.82        7.63      3.02 o 
  -6  -2  13        1.28        1.90      3.14 o 
  -5  -2  13      129.20      160.73     10.89 o 
  -4  -2  13        6.73        8.09      3.22 o 
  -3  -2  13      181.35      206.80      7.55 o 
  -2  -2  13      147.38      128.62     13.94 o 
  -1  -2  13        4.42        3.81      3.89 o 
   0  -2  13      195.36      206.70      8.40 o 
   1  -2  13       10.64        0.06      3.39 o 
   2  -2  13       16.69       17.65      4.56 o 
   3  -2  13      128.31      134.90      9.77 o 
   4  -2  13        5.19       -2.98      4.17 o 
   5  -2  13       97.48      101.90     11.50 o 
   6  -2  13       16.64       15.78      4.18 o 
  -7  -1  13       62.19       51.95      5.39 o 
  -6  -1  13       25.25       17.94      3.94 o 
  -5  -1  13       32.83       40.04      5.05 o 
  -4  -1  13        0.35        9.73      3.69 o 
  -3  -1  13      217.79      247.14      9.21 o 
  -2  -1  13        1.12        6.65      4.41 o 
  -1  -1  13       24.59       18.98      4.50 o 
   0  -1  13        0.01       -1.42      3.34 o 
   1  -1  13       44.62       58.16      5.86 o 
   2  -1  13       17.47        9.80      4.90 o 
   3  -1  13       26.20       39.12      6.70 o 
   4  -1  13       11.10        9.46      5.35 o 
   5  -1  13       52.53       62.28      7.26 o 
   6  -1  13        4.92        7.29      3.21 o 
  -7   0  13       16.60       11.67      3.46 o 
  -6   0  13        3.41        5.34      3.39 o 
  -5   0  13       16.05       11.93      3.36 o 
  -4   0  13        6.48        3.75      3.99 o 
  -3   0  13        0.69        0.38      3.91 o 
  -2   0  13        7.93       -0.58      3.35 o 
  -1   0  13       48.68       44.88      4.63 o 
   0   0  13        5.86        5.44      2.50 o 
   1   0  13       10.17       13.60      4.34 o 
   2   0  13        3.96        8.92      3.54 o 
   3   0  13        4.90        4.46      7.22 o 
   4   0  13        2.39        0.32      3.21 o 
   5   0  13       87.52       78.77     12.01 o 
  -7   1  13       13.76        4.27      2.04 o 
  -6   1  13       20.47       18.86      4.74 o 
  -5   1  13      154.15      143.01     10.24 o 
  -4   1  13        0.69        1.25      4.39 o 
  -3   1  13        0.28        0.98      3.28 o 
  -2   1  13        1.25       -3.45      3.17 o 
  -1   1  13       10.07       12.69      4.03 o 
   0   1  13        1.49       -3.57      3.18 o 
   1   1  13        0.20        2.10      2.63 o 
   2   1  13       46.90       42.87      5.77 o 
   3   1  13       32.80       33.08      6.43 o 
   4   1  13        8.83        6.35      3.06 o 
  -6   2  13        7.06        4.84      2.28 o 
  -5   2  13       70.02       71.03      7.24 o 
  -4   2  13      123.51      139.15      7.92 o 
  -3   2  13       58.82       36.00      5.84 o 
  -2   2  13       45.23       48.94      8.28 o 
  -1   2  13       16.01       10.10      4.94 o 
   0   2  13        1.12        1.87      3.28 o 
   1   2  13        1.37        2.92      4.14 o 
   2   2  13        8.06        8.13      3.49 o 
   3   2  13        0.26       -2.29      3.83 o 
  -5   3  13       32.07       19.77      3.62 o 
  -4   3  13       42.86       35.00      5.44 o 
  -3   3  13        8.21        8.22      2.69 o 
  -2   3  13        7.43        4.73      2.79 o 
  -1   3  13       21.52       23.32      4.00 o 
   0   3  13       17.62       18.98      4.26 o 
   1   3  13       24.42       10.58      4.01 o 
   2   3  13       12.00       14.08      3.97 o 
  -3   4  13        0.48        3.17      2.57 o 
  -2   4  13        1.02        2.12      2.09 o 
  -1   4  13        3.12        5.37      2.89 o 
  -2  -9  14        5.95        8.29      2.99 o 
  -1  -9  14       85.41       91.98      6.94 o 
   0  -9  14       20.68       12.38      3.58 o 
   1  -9  14      170.30      160.30      7.91 o 
   2  -9  14        8.13        5.68      3.07 o 
   3  -9  14       62.88       70.19      8.86 o 
   4  -9  14       11.30       11.63      4.25 o 
  -3  -8  14       18.48       13.03      2.42 o 
  -2  -8  14       12.66       11.58      3.38 o 
  -1  -8  14       93.44       93.66      6.23 o 
   0  -8  14       62.08       61.72      6.32 o 
   1  -8  14       86.90       86.60      7.32 o 
   2  -8  14        8.55        5.85      3.62 o 
   3  -8  14       98.72      106.88      7.70 o 
   4  -8  14        0.26        0.20      2.86 o 
   5  -8  14       85.54       87.34      6.34 o 
  -4  -7  14       57.16       55.69      5.19 o 
  -3  -7  14      203.98      211.62     13.57 o 
  -2  -7  14        0.81       -2.72      2.74 o 
  -1  -7  14       87.20       93.70      5.62 o 
   0  -7  14        1.24        2.26      3.30 o 
   1  -7  14       16.18       12.36      4.25 o 
   2  -7  14      195.09      199.66      8.55 o 
   3  -7  14       96.02       90.26      9.69 o 
   4  -7  14       23.74       20.31      4.88 o 
   5  -7  14       48.18       42.10      5.45 o 
   6  -7  14        6.41        6.62      3.08 o 
  -5  -6  14       20.21       11.65      3.25 o 
  -4  -6  14       78.03       73.62      6.61 o 
  -3  -6  14       20.75       11.15      4.16 o 
  -2  -6  14      109.37      120.39      6.27 o 
  -1  -6  14        5.60        4.63      2.74 o 
   0  -6  14      121.43      125.64      6.23 o 
   1  -6  14       42.36       46.25      6.28 o 
   2  -6  14       27.80       25.74      5.09 o 
   3  -6  14        8.43        3.43      3.44 o 
   4  -6  14       73.07       64.05      5.04 o 
   5  -6  14       68.91       68.04      6.85 o 
   6  -6  14       15.94       15.18      4.02 o 
  -6  -5  14       46.99       41.76      5.08 o 
  -5  -5  14       33.18       22.99      4.13 o 
  -4  -5  14       14.31       14.27      3.10 o 
  -3  -5  14       12.01       14.24      3.28 o 
  -2  -5  14      164.75      159.54      6.45 o 
  -1  -5  14        2.85       -2.58      2.78 o 
   0  -5  14       12.51        7.85      3.02 o 
   1  -5  14       12.10        7.22      4.65 o 
   2  -5  14      283.86      321.95     14.96 o 
   3  -5  14        2.62       15.00      7.29 o 
   4  -5  14      163.74      152.97      8.58 o 
   5  -5  14       31.69       28.42      7.13 o 
   6  -5  14       16.35       14.47      3.61 o 
  -6  -4  14       42.26       42.96      6.79 o 
  -5  -4  14        3.38        5.11      3.47 o 
  -4  -4  14        2.89        1.27      3.15 o 
  -3  -4  14       58.33       55.89      5.88 o 
  -2  -4  14        2.21        6.99      2.95 o 
  -1  -4  14       18.74       12.92      3.76 o 
   0  -4  14      627.95      692.60     13.97 o 
   1  -4  14      125.39      134.39     10.56 o 
   2  -4  14       15.38       24.88      7.95 o 
   3  -4  14        0.15        1.31      4.27 o 
   4  -4  14       16.31       19.29      3.81 o 
   5  -4  14        7.34       11.02      7.36 o 
   6  -4  14       39.56       36.09      5.58 o 
  -6  -3  14        0.40        1.87      1.94 o 
  -5  -3  14        0.99        1.62      3.48 o 
  -4  -3  14        3.06        3.33      3.09 o 
  -3  -3  14       52.82       55.32      4.92 o 
  -2  -3  14       10.76        4.72      3.32 o 
  -1  -3  14      298.78      338.55     22.76 o 
   0  -3  14       14.63       10.51      8.06 o 
   1  -3  14        0.32       -0.89      5.12 o 
   2  -3  14       64.52       69.43      7.40 o 
   3  -3  14        6.32       11.41      4.72 o 
   4  -3  14      100.51       89.83      9.06 o 
   5  -3  14        3.13        4.19      8.45 o 
   6  -3  14        6.83       -8.22      5.78 o 
  -6  -2  14        6.02        8.53      3.74 o 
  -5  -2  14        0.60        1.72      2.80 o 
  -4  -2  14        2.64        0.65      2.97 o 
  -3  -2  14       90.19       90.82      5.81 o 
  -2  -2  14        6.00       -3.72      3.67 o 
  -1  -2  14       34.16       42.00      8.20 o 
   0  -2  14       61.00       56.05      5.47 o 
   1  -2  14        4.23        1.49      4.23 o 
   2  -2  14        0.18       -0.37      5.46 o 
   3  -2  14       82.23       97.94      9.53 o 
   4  -2  14       16.25       18.00      6.10 o 
   5  -2  14       57.72       61.83      9.09 o 
  -6  -1  14        3.11        1.61      2.25 o 
  -5  -1  14       37.45       30.90      5.60 o 
  -4  -1  14        8.69       12.35      3.68 o 
  -3  -1  14       32.32       35.74      8.03 o 
  -2  -1  14        0.99       -1.90      3.76 o 
  -1  -1  14       67.93       69.09      5.84 o 
   0  -1  14        1.07        4.08      3.56 o 
   1  -1  14       33.08       25.55      6.66 o 
   2  -1  14        0.54        3.32      6.18 o 
   3  -1  14       20.87       23.29      7.15 o 
   4  -1  14        0.34       -3.41      4.46 o 
   5  -1  14        2.74        4.87      4.44 o 
  -6   0  14        0.48        2.93      3.03 o 
  -5   0  14        5.61        0.66      1.99 o 
  -4   0  14        0.24        2.63      4.06 o 
  -3   0  14       30.25       18.87      4.55 o 
  -2   0  14       78.14      107.40      8.18 o 
  -1   0  14        8.26        3.66      2.88 o 
   0   0  14        9.29        6.08      3.75 o 
   1   0  14       20.77       13.11      4.53 o 
   2   0  14        1.00        1.58      4.53 o 
   3   0  14        2.51        2.59      4.73 o 
   4   0  14        1.21       -6.19      4.13 o 
  -5   1  14       67.42       45.68      8.79 o 
  -4   1  14       10.27        0.28      3.43 o 
  -3   1  14       13.89       13.70      3.03 o 
  -2   1  14        0.22        5.92      3.44 o 
  -1   1  14       23.43       14.66      3.03 o 
   0   1  14       39.21       42.52      5.13 o 
   1   1  14        6.54       -0.53      3.89 o 
   2   1  14       29.51       19.90      4.84 o 
   3   1  14       27.78       20.18      4.05 o 
  -4   2  14       90.23       91.38      7.15 o 
  -3   2  14       49.42       45.28      9.50 o 
  -2   2  14        0.13        1.82      3.09 o 
  -1   2  14        0.42        2.11      2.86 o 
   0   2  14        0.09       -0.68      2.96 o 
   1   2  14        4.45        9.10      3.92 o 
  -2  -8  15       34.35       25.39      4.15 o 
  -1  -8  15       62.11       60.78      4.73 o 
   0  -8  15       13.41        7.04      3.46 o 
   1  -8  15      208.64      203.46     19.38 o 
   2  -8  15       19.47        8.12      3.85 o 
   3  -8  15        7.92       13.34      4.48 o 
   4  -8  15        0.03        1.68      2.91 o 
  -3  -7  15       96.00       87.93     14.75 o 
  -2  -7  15        6.59        5.20      3.17 o 
  -1  -7  15      121.29      129.19      8.23 o 
   0  -7  15       18.79       14.72      5.55 o 
   1  -7  15        1.21        2.27      3.76 o 
   2  -7  15       66.68       63.27      6.80 o 
   3  -7  15       98.82      100.41      7.77 o 
   4  -7  15       16.21       13.46      4.68 o 
  -4  -6  15       47.90       46.34      6.93 o 
  -3  -6  15       28.18       17.93      3.24 o 
  -2  -6  15       53.12       60.76      5.31 o 
  -1  -6  15       29.16       34.33      5.94 o 
   0  -6  15      203.79      198.35      8.08 o 
   1  -6  15       93.25       80.96      7.56 o 
   2  -6  15       12.83        3.66      3.36 o 
   3  -6  15        0.51       -0.12      3.20 o 
   4  -6  15       12.79       11.61      3.26 o 
   5  -6  15        1.37       -4.08      3.47 o 
  -4  -5  15       32.06       35.81      6.60 o 
  -3  -5  15       18.23        9.04      3.23 o 
  -2  -5  15       16.29       11.61      5.52 o 
  -1  -5  15        0.50       -0.31      3.97 o 
   0  -5  15        3.60        3.17      2.80 o 
   1  -5  15       20.85       16.06      7.19 o 
   2  -5  15       38.05       32.81      7.56 o 
   3  -5  15        7.72        1.65      3.86 o 
   4  -5  15      118.25      121.23      9.25 o 
   5  -5  15       34.74       28.60      8.28 o 
  -5  -4  15       14.90        6.62      4.62 o 
  -4  -4  15       27.25       24.67      6.04 o 
  -3  -4  15       15.41        4.41      3.13 o 
  -2  -4  15       51.59       57.42      5.40 o 
  -1  -4  15        4.21        9.77      3.41 o 
   0  -4  15       27.62       31.79      5.44 o 
   1  -4  15        0.24       -2.21      5.16 o 
   2  -4  15       62.17       64.40      6.62 o 
   3  -4  15        0.03       -3.33      3.97 o 
   4  -4  15        1.76        3.81      3.98 o 
   5  -4  15       19.33       10.98      3.24 o 
  -5  -3  15       45.69       44.30      5.48 o 
  -4  -3  15       69.31       56.69      5.74 o 
  -3  -3  15        6.86        3.95      2.99 o 
  -2  -3  15        5.05        8.66      3.69 o 
  -1  -3  15       34.06       51.59      6.05 o 
   0  -3  15       52.38       54.54      6.94 o 
   1  -3  15       24.94       27.05      5.40 o 
   2  -3  15       11.10       10.56      5.27 o 
   3  -3  15        3.61        6.15      6.05 o 
   4  -3  15        5.01        7.95      4.31 o 
  -5  -2  15        0.81        3.55      3.30 o 
  -4  -2  15        5.80        6.52      4.90 o 
  -3  -2  15        2.49        3.29      3.02 o 
  -2  -2  15        1.67        0.40      4.59 o 
  -1  -2  15        0.34        4.16      4.13 o 
   0  -2  15        1.49        1.30      3.19 o 
   1  -2  15        7.05       13.09      4.96 o 
   2  -2  15        2.60        4.79      4.91 o 
   3  -2  15       27.28       18.11      6.35 o 
   4  -2  15       19.30       23.96      8.21 o 
  -5  -1  15        7.35       13.85      3.41 o 
  -4  -1  15        2.44        3.44      3.39 o 
  -3  -1  15       29.85       27.49      9.36 o 
  -2  -1  15       16.22        0.22      5.68 o 
  -1  -1  15       50.31       57.07      5.70 o 
   0  -1  15        1.26        1.25      3.30 o 
   1  -1  15        0.69       -0.11      6.01 o 
   2  -1  15        0.07       -3.55      4.22 o 
   3  -1  15        2.03       -4.96      3.36 o 
  -4   0  15        1.36        9.60      4.17 o 
  -3   0  15       12.22        3.14      3.33 o 
  -2   0  15        1.95        0.37      3.97 o 
  -1   0  15        2.83       -2.20      3.40 o 
   0   0  15        0.55        0.14      3.31 o 
   1   0  15       18.87        8.86      3.53 o 
   2   0  15        6.16        4.03      2.87 o 
  -3   1  15        0.12       -3.52      4.07 o 
  -2   1  15        6.61        8.33      3.72 o 
  -1   1  15       13.44        7.43      2.79 o 
   0   1  15        0.18       -2.37      4.10 o 
  -1  -7  16       31.19       13.94      3.48 o 
   0  -7  16        3.04        7.40      4.11 o 
   1  -7  16       23.91       16.00      5.09 o 
   2  -7  16       27.32       22.99      4.92 o 
  -2  -6  16       29.52       28.83      5.30 o 
  -1  -6  16       17.30        5.36      3.13 o 
   0  -6  16      101.95      109.66      9.86 o 
   1  -6  16       62.21       57.10      7.01 o 
   2  -6  16        9.51       13.54      5.08 o 
   3  -6  16        8.74        4.59      3.53 o 
  -3  -5  16       13.49        5.01      5.56 o 
  -2  -5  16       42.81       50.35      5.56 o 
  -1  -5  16       14.10        8.30      3.18 o 
   0  -5  16       26.98       22.05      3.49 o 
   1  -5  16       16.90       13.41      3.93 o 
   2  -5  16        0.52        1.52      5.21 o 
   3  -5  16       36.00       18.14      4.87 o 
  -3  -4  16       10.74        9.39      3.66 o 
  -2  -4  16       65.82       56.02      5.37 o 
  -1  -4  16        1.36       -0.69      3.01 o 
   0  -4  16        1.03       -0.03      2.93 o 
   1  -4  16       22.55       13.58      7.61 o 
   2  -4  16      124.70      126.77      8.64 o 
   3  -4  16       18.86       12.25      4.59 o 
  -3  -3  16        0.08       -1.16      2.95 o 
  -2  -3  16        4.24       -2.43      4.00 o 
  -1  -3  16       11.31       11.89      3.70 o 
   0  -3  16       73.27       72.00      7.10 o 
   1  -3  16       15.28       17.62      5.64 o 
   2  -3  16        2.39       -2.71      3.47 o 
  -3  -2  16        5.56        6.71      5.36 o 
  -2  -2  16       16.60       10.72      4.74 o 
  -1  -2  16        0.90        5.42      3.48 o 
   0  -2  16        2.99        2.07      4.51 o 
   1  -2  16       37.03       22.30      9.60 o 
   2  -2  16       46.27       34.29     10.18 o 
  -2  -1  16        0.16        2.34      5.21 o 
  -1  -1  16       30.12       24.91      6.27 o 
   0  -1  16       13.99       21.60      5.47 o 
                                                 
